# Supplementary material for: Landscape of Consensus-Based Entity-Endorsed Perioperative Quality Measures
Source: Ann Surg Open. 2025 Feb 28;6(1):e559. doi: 10.1097/AS9.0000000000000559 (PMC11932580; doi:10.1097/AS9.0000000000000559)
Supplement: Supplementary file 1 [file as9-6-e559-s001.xlsx]

## Sheet: Definitions and Coding
Definitions of Attributes Used to Characterize Measures
Type of Measure
Clinical Outcome Measures-Physiologic states or health status as recorded in hospital record or data systems (mortality, complications, improvement in lab values or other tests).
Composite Outcome Measure – Includes at least one clinical outcome measure bundled with other clinical outcome measure and/or process measures.
Patent-reported Outcome Measures – Data collected from patients on improvement in health status or experiences of care (improvements in functioning, satisfaction with treatment or treatment results).
Process Measures- Signifies if patients in the target population receive specific health care processes, procedures, or encounters (appropriate antibiotic prophylaxis, timely follow-up care).
Cost/Resource Use Measures – Quantifies the cost associated with specific episodes of care.
Structural Measures – Captures infrastructure and other contextual factors (e.g., participation in a QI registry) thought to be associated with better processes and outcomes.
Quality Domain (from https://www.ahrq.gov/talkingquality/measures/six-domains.html)
Safe: Avoiding harm to patients from the care that is intended to help them.
Effective: Providing services based on scientific knowledge to all who could benefit and refraining from providing services to those not likely to benefit (avoiding underuse and misuse, respectively).
Patient-centered: Providing care that is respectful of and responsive to individual patient preferences, needs, and values and ensuring that patient values guide all clinical decisions.
Timely: Reducing waits and sometimes harmful delays for both those who receive and those who give care.
Efficient: Avoiding waste, including waste of equipment, supplies, ideas, and energy.
Equitable: Providing care that does not vary in quality because of personal characteristics such as gender, ethnicity, geographic location, and socioeconomic status.
Data Source
Measure Steward
The organization listed as the measure steward in the Partnership for Quality Measurement or National Quality Forum repository
Perioperative Specialty
Perioperative specialty most aligned with the focus of the measure. If the measure denominator includes surgeries from multiple specialties, the measure is categorized as such.
CBE Endorsement Status
Endorsed – Currently endorsed by the CBE
Reserved - To be put on reserve status, measures must meet all of the CBE criteria except relating to an opportunity for improvement.
Removed - Once but no longer endorsed

## Sheet: Catalogue
Measure	Measure Description	Numerator	Denominator	Type of Measure	Focus	Person Reported Measure Flag	Composite Measure Flag	Accountable enitity	Measure Steward	Link to More Information, if Publicly Available	Specialty	CBE Measure Number	CBE Endorsement Status	Safe	Effective	Patient-centered	Timely	Efficient	Equitable
Participation in a Systematic Database for Cardiac Surgery	Participation in a clinical database with broad state, regional, or national representation, that provides regular performance reports based on benchmarked data	Does the facility participate in a clinical database with broad state, regional, or national representation, that provides regular performance reports based on benchmarked data? (y/n)		Structure	registry	0	0	Clinician / Facility	The Society of Thoracic Surgeons	https://p4qm.org/measures/0113	Cardiothoracic Surgery	0113	reserve	1	0	0	0	0	0
Risk-Adjusted Postoperative Renal Failure after CABG	Percent of patients aged 18 years and older undergoing isolated CABG (without pre-existing renal failure) who develop postoperative renal failure or require dialysis	Number of patients undergoing isolated CABG who develop postoperative renal failure or require dialysis. Numerator Time Window During the hospitalization for surgery, which includes the entire postoperative period up to discharge, even if over 30 days	All patients undergoing isolated CABG	Outcome	complications	0	0	Clinician / Facility	The Society of Thoracic Surgeons	https://www.sts.org/quality-safety/performance-measures/descriptions https://p4qm.org/measures/0114	Cardiothoracic Surgery	0114	endorsed	1	0	0	0	0	0
Risk-Adjusted Surgical Re-exploration	Percent of patients aged 18 years and older undergoing isolated CABG who require a re-intervention during the current hospitalization for mediastinal bleeding with or without tamponade, graft occlusion, valve dysfunction, or other cardiac reason	Number of patients undergoing isolated CABG who require a re-intervention during the current hospitalization for mediastinal bleeding with or without tamponade, graft occlusion, valve dysfunction, or other cardiac reason	All patients undergoing isolated CABG	Outcome	complications	0	0	Clinician / Facility	The Society of Thoracic Surgeons	https://p4qm.org/measures/0115	Cardiothoracic Surgery	0115	endorsed	1	0	0	0	0	0
Anti-Platelet Medication at Discharge	Percent of patients aged 18 years and older undergoing isolated CABG who were discharged on anti-platelet medication	Number of patients undergoing isolated CABG who were discharged on anti-platelet medication	All patients undergoing isolated CABG	Process	medication	0	0	Clinician / Facility	The Society of Thoracic Surgeons	https://p4qm.org/measures/0116	Cardiothoracic Surgery	0116	reserve	0	1	0	0	0	0
Beta Blockade at Discharge after CABG	Percent of patients aged 18 years and older undergoing isolated CABG who were discharged on beta blockers	Number of patients undergoing isolated CABG who were discharged on beta blockers	All patients undergoing isolated CABG	Process	medication	0	0	Clinician / Facility	The Society of Thoracic Surgeons	https://www.sts.org/quality-safety/performance-measures/descriptions#BetaBlockade https://p4qm.org/measures/0117	Cardiothoracic Surgery	0117	endorsed	0	1	0	0	0	0
Anti-Lipid Treatment Discharge	Percent of patients aged 18 years and older undergoing isolated CABG who were discharged on a lipid lowering statin	Number of patients undergoing isolated CABG who were discharged on a lipid lowering statin	All patients undergoing isolated CABG	Process	medication	0	0	Clinician / Facility	The Society of Thoracic Surgeons	https://p4qm.org/measures/0118	Cardiothoracic Surgery	0118	endorsed	0	1	0	0	0	0
Risk-Adjusted Operative Mortality for CABG	Percent of patients aged 18 years and older undergoing isolated CABG who die, including both 1) all deaths occurring during the hospitalization in which the CABG was performed, even if after 30 days, and 2) those deaths occurring after discharge from the hospital, but within 30 days of the procedure	Number of patients undergoing isolated CABG who die, including both 1) all deaths occurring during the hospitalization in which the operation was performed, even if after 30 days, and 2) those deaths occurring after discharge from the hospital, but within 30 days of the procedure	All patients undergoing isolated CABG	Outcome	mortality	0	0	Clinician / Facility	The Society of Thoracic Surgeons	https://p4qm.org/measures/0119	Cardiothoracic Surgery	0119	endorsed	1	0	0	0	0	0
Risk-Adjusted Operative Mortality for Aortic Valve Replacement (AVR)	Percent of patients aged 18 years and older undergoing Aortic Valve Replacement (AVR) who die, including both 1) all deaths occurring during the hospitalization in which the procedure was performed, even if after 30 days, and 2) those deaths occurring after discharge from the hospital, but within 30 days of the procedure	Number of patients aged 18 years and older undergoing AVR who die, including both 1) all deaths occurring during the hospitalization in which the operation was performed, even if after 30 days, and 2) those deaths occurring after discharge from the hospital, but within 30 days of the procedure	All patients undergoing isolated AVR surgery	Outcome	mortality	0	0	Clinician / Facility	The Society of Thoracic Surgeons	https://p4qm.org/measures/0120	Cardiothoracic Surgery	0120	endorsed	1	0	0	0	0	0
Risk-Adjusted Operative Mortality for Mitral Valve (MV) Replacement	Percent of patients aged 18 years and older undergoing MV Replacement who die, including both 1) all deaths occurring during the hospitalization in which the procedure was performed, even if after 30 days, and 2) those deaths occurring after discharge from the hospital, but within 30 days of the procedure	Number of patients aged 18 years and older undergoing MV Replacement who die, including both 1) all deaths occurring during the hospitalization in which the operation was performed, even if after 30 days, and 2) those deaths occurring after discharge from the hospital, but within 30 days of the procedure	All patients undergoing isolated MV replacement surgery	Outcome	mortality	0	0	Clinician / Facility	The Society of Thoracic Surgeons	https://p4qm.org/measures/0121	Cardiothoracic Surgery	0121	endorsed	1	0	0	0	0	0
Risk-Adjusted Operative Mortality for Mitral Valve (MV) Replacement + CABG Surgery	Percent of patients aged 18 years and older undergoing combined MV Replacement and CABG who die, including both 1) all deaths occurring during the hospitalization in which the procedure was performed, even if after 30 days, and 2) those deaths occurring after discharge from the hospital, but within 30 days of the procedure	Number of patients aged 18 years and older undergoing combined MV Replacement and CABG who die, including both 1) all deaths occurring during the hospitalization in which the operation was performed, even if after 30 days, and 2) those deaths occurring after discharge from the hospital, but within 30 days of the procedure	All patients undergoing combined MV Replacement + CABG	Outcome	mortality	0	0	Clinician / Facility	The Society of Thoracic Surgeons	https://p4qm.org/measures/0122	Cardiothoracic Surgery	0122	endorsed	1	0	0	0	0	0
Risk-Adjusted Operative Mortality for Aortic Valve Replacement (AVR) + CABG Surgery	Percent of patients aged 18 years and older undergoing combined AVR and CABG who die, including both 1) all deaths occurring during the hospitalization in which the procedure was performed, even if after 30 days, and 2) those deaths occurring after discharge from the hospital, but within 30 days of the procedure	Number of patients aged 18 years and older undergoing combined AVR and CABG who die, including both 1) all deaths occurring during the hospitalization in which the operation was performed, even if after 30 days, and 2) those deaths occurring after discharge from the hospital, but within 30 days of the procedure.	All patients undergoing combined AVR + CABG	Outcome	mortality	0	0	Clinician / Facility	The Society of Thoracic Surgeons	https://p4qm.org/measures/0123	Cardiothoracic Surgery	0123	endorsed	1	0	0	0	0	0
Surgical Volume - a. Isolated Coronary Artery Bypass Graft (CABG) Surgery, b. Valve Surgery, c. CABG+Valve Surgery	Annual procedural volume of three surgeries: isolated CABG surgery, valve surgery, and valve + CABG surgery.	a. Number of patients undergoing isolated CABG surgery b. Number of patients undergoing heart valve surgery c. Number of patients undergoing CABG + valve surgery		Structure	vol	0	0	Clinician / Facility / Population	The Society of Thoracic Surgeons	https://p4qm.org/measures/0124	Cardiac Surgery	0124	removed	0	0	0	0	0	0
Timing of Antibiotic Prophylaxis for Cardiac Surgery Patients	Percent of patients aged 18 years and older undergoing cardiac surgery who received prophylactic antibiotics within one hour of surgical incision or start of procedure if no incision was required (two hours if receiving vancomycin or fluoroquinolone)	Number of patients undergoing cardiac surgery patients who received prophylactic antibiotics within one hour of surgical incision or start of procedure if no incision was required (two hours if vancomycin or fluoroquinolone)	Number of patients undergoing cardiac surgery	Process	anti	0	0	Clinician / Facility / Population	The Society of Thoracic Surgeons	https://p4qm.org/measures/0125	Cardiac Surgery	0125	removed	1	0	0	0	0	0
Selection of Antibiotic Prophylaxis for Cardiac Surgery Patients	Percent of patients aged 18 years and older undergoing cardiac surgery who had an order for or received preoperative prophylactic antibiotics recommended for the operation.	Number of patients undergoing cardiac surgery for whom there is documentation of an order for a first or second generation cephalosporin prophylactic antibiotic (e.g., cefazolin, cefuroxime, cefamandole), documentation that it is given preoperatively or in the event of a documented allergy an alternate antibiotic choice (e.g., vancomycin, clindamycin) is ordered and administered.	Number of patients undergoing cardiac surgery	Process	antibiotic	0	0	Clinician / Facility	The Society of Thoracic Surgeons	https://p4qm.org/measures/0126	Cardiothoracic Surgery	0126	reserve	0	1	0	0	0	0
Preoperative Beta Blockade	Percent of patients aged 18 years and older undergoing isolated CABG who received beta blockers within 24 hours preceding surgery.	Number of patients undergoing isolated CABG who received beta blockers within 24 hours preceding surgery	Patients aged 18 years and older undergoing isolated CABG	Process	medication	0	0	Clinician / Facility	The Society of Thoracic Surgeons	https://p4qm.org/measures/0127	Cardiothoracic Surgery	0127	endorsed	0	1	0	0	0	0
Duration of Antibiotic Prophylaxis for Cardiac Surgery Patients	Percent of patients aged 18 years and older undergoing cardiac surgery whose prophylactic antibiotics were ordered to be discontinued OR were discontinued within 48 hours after surgery end time.	Number of patients undergoing cardiac surgery whose prophylactic antibiotics were ordered to be discontinued OR were discontinued within 48 hours after surgery end time.	Number of patients undergoing cardiac surgery	Process	antibiotic	0	0	Clinician / Facility	The Society of Thoracic Surgeons	https://p4qm.org/measures/0128	Cardiothoracic Surgery	0128	reserve	0	1	0	0	0	0
Risk-Adjusted Postoperative Prolonged Intubation (Ventilation)	Percent of patients aged 18 years and older undergoing isolated CABG who require intubation for more than 24 hours postoperatively	Number of patients undergoing isolated CABG who require intubation > 24 hours following exit from the operating room	All patients undergoing isolated CABG	Outcome	complications	0	0	Clinician	The Society of Thoracic Surgeons	https://p4qm.org/measures/0129	Cardiothoracic Surgery	0129	endorsed	1	0	0	0	0	0
Risk-Adjusted Deep Sternal Wound Infection	Percent of patients aged 18 years and older undergoing isolated CABG for whom mediastinitis or deep sternal wound infection is diagnosed within 30 days postoperatively or at any time during the hospitalization for surgery	Number of patients aged 18 years and older undergoing isolated CABG for whom mediastinitis or deep sternal wound infection is diagnosed within 30 days postoperatively or at any time during the hospitalization for surgery	All patients undergoing isolated CABG	Outcome	complications	0	0	Clinician / Facility	The Society of Thoracic Surgeons	https://p4qm.org/measures/0130	Cardiothoracic Surgery	0130	endorsed	1	0	0	0	0	0
Risk-Adjusted Stroke/Cerebrovascular Accident	Percent of patients aged 18 years and older undergoing isolated CABG who have a postoperative stroke (i.e., any confirmed neurological deficit of abrupt onset caused by a disturbance in blood supply to the brain) that did not resolve within 24 hours	Number of patients undergoing isolated CABG who have a postoperative stroke (i.e., any confirmed neurological deficit of abrupt onset caused by a disturbance in blood supply to the brain) that did not resolve within 24 hours	All patients undergoing isolated CABG	Outcome	complications	0	0	Clinician / Facility	The Society of Thoracic Surgeons	https://p4qm.org/measures/0131	Cardiothoracic Surgery	0131	endorsed	1	0	0	0	0	0
Use of Internal Mammary Artery (IMA) in Coronary Artery Bypass Graft (CABG)	Percentage of patients aged 18 years and older undergoing isolated coronary artery bypass graft (CABG) who received an internal mammary artery (IMA) graft	Number of patients undergoing isolated coronary artery bypass graft (CABG) who received an internal mammary artery (IMA) graft	Patients aged 18 years and older undergoing isolated CABG	Process	procedure	0	0	Clinician / Facility	The Society of Thoracic Surgeons	https://p4qm.org/measures/0134	Cardiothoracic Surgery	0134	endorsed	0	1	0	0	0	0
Improvement in status of surgical wounds	The percentage of home health episodes of care during which the patient demonstrates an improvement in the condition of surgical wounds.	The number of home health episodes of care where the patient has a better status of surgical wounds at discharge compared to start (or resumption) of care.	The number of home health episodes of care ending during the data collection period other than those covered by generic or measure-specific denominator exclusions.	Outcome	function	0	0	Facility	Centers for Medicare & Medicaid Services	https://p4qm.org/measures/0178	General Surgery	0178	removed	1	0	0	0	0	0
Surgery Patients with Recommended Venous Thromboembolism (VTE) Prophylaxis Ordered	Percentage of surgery patients with recommended Venous Thromboembolism (VTE) Prophylaxis ordered during admission	Surgery patients with recommended VTE prophylaxis ordered during the admission	All selected surgery patients	Process	med	0	0	All levels	Centers for Medicare & Medicaid Services	https://p4qm.org/measures/0217	Surgery	0217	removed	0	0	0	0	0	0
Surgery Patients Who Received Appropriate Venous Thromboembolism Prophylaxis Within 24 Hours Prior to Surgery to 24 Hours After Surgery	Percentage of surgery patients who received appropriate Venous Thromboembolism (VTE) Prophylaxis within 24 hours prior to Anesthesia Start Time to 24 hours after Anesthesia End Time.	Surgery patients who received appropriate Venous Thromboembolism (VTE) prophylaxis within 24 hours prior to Anesthesia Start Time to 24 hours after Anesthesia End Time. Appropriate prophylaxis according to Surgery Type: Intracranial Neurosurgery Any of the following: • Intermittent pneumatic compression devices (IPC) with or without graduated compression stockings (GCS) • Low-dose unfractionated …	All selected surgery patients	Process	med	0	0	Facility / Population	Centers for Medicare & Medicaid Services	https://p4qm.org/measures/0218	Surgery	0218	removed	0	0	0	0	0	0
Radiation therapy is administered within 1 year (365 days) of diagnosis for women under age 70 receiving breast conserving surgery for breast cancer	ercentage of female patients, age = 18 and < 70 at diagnosis, who have their first diagnosis of cancer (epithelial malignancy), whose primary tumor is of the breast, had breast conserving surgery and was administered radiation therapy within 1 year (365 days) of diagnosis	Radiation therapy is administered within 1 year (365 days) of the date of diagnosis	Include if all of the following characteristics are identified: Women Age = 18 and < 70 at time of diagnosis Known or assumed to be first or only cancer diagnosis Epithelial malignancy only Invasive tumors Primary tumors of the breast All or part of 1st course of treatment performed at the reporting facility Known to be alive within 1 year (365 days) of date of diagnosis Receipt of breast conserv…	Process	procedure	0	0	Facility	American College of Surgeons	https://p4qm.org/measures/0219	Breast Surgery	0219	endorsed	0	1	0	0	0	0
Pre-op beta blocker in patient with isolated CABG (1)	Percentage of procedures for which the patient received Beta Blockers within 24 hours preceding surgery/ Total number of isolated CABG procedures	Number of procedures for which the patient received Beta Blockers within 24 hours preceding surgery	Total number of isolated CABG procedures	Process	med	0	0	Clinician	The Society of Thoracic Surgeons	https://p4qm.org/measures/0235	Cardiac Surgery	0235	removed	1	1	0	0	0	0
Coronary Artery Bypass Graft (CABG): Preoperative Beta-Blocker in Patients with Isolated CABG Surgery	Percentage of isolated Coronary Artery Bypass Graft (CABG) surgeries for patients aged 18 years and older who received a beta-blocker within 24 hours prior to surgical incision	Patients who received a beta-blocker within 24 hours prior to surgical incision of isolated CABG surgeries	Isolated CABG surgeries for patients aged 18 years and older	Process	med	0	0	Clinician	Centers for Medicare & Medicaid Services	https://p4qm.org/measures/0236	Cardiac Surgery	0236	removed	1	1	0	0	0	0
Anti-platelet medication on discharge	Number of procedures for which the patient was discharged from the facility on Aspirin, enteric coated aspirin, or ADP Inhibitors/ Number of Isolated CABG procedures excluding those that resulted in in-hospital mortalities based on the variables Mortality Discharge Status, Mortality Date, and Discharge Date	Number of procedures for which the patient was discharged from the facility on Aspirin, enteric-coated aspirin or ADP Inhibitors	Number of procedures for which the patient was discharged from the facility on Aspirin, enteric-coated aspirin or ADP Inhibitors	Process	med	0	0	Clinician	The Society of Thoracic Surgeons	https://p4qm.org/measures/0237	Cardiac Surgery	0237	removed	1	0	0	0	0	0
Beta blocker on discharge	Number of procedures for which the patient was discharged from the facility on beta blockers/ Number of Isolated CABG procedures excluding those that resulted in in-hospital mortalities based on the variables Mortality Discharge Status, Mortality Date, and Discharge Date	Number of procedures for which the patient was discharged from the facility on beta blockers.	Number of Isolated CABG procedures excluding those that resulted in in-hospital mortalities based on the variables Mortality Discharge Status, Mortality Date, and Discharge Date	Process	med	0	0	Clinician	The Society of Thoracic Surgeons	https://p4qm.org/measures/0238	Cardiac Surgery	0238	removed	1	1	0	0	0	0
Perioperative Care: Venous Thromboembolism (VTE) Prophylaxis	Percentage of surgical patients aged 18 years and older undergoing procedures for which VTE prophylaxis is indicated in all patients, who had an order for Low Molecular Weight Heparin (LMWH), Low-Dose Unfractionated Heparin (LDUH), adjusted-dose warfarin, fondaparinux or mechanical prophylaxis to be given within 24 hours prior to incision time or within 24 hours after surgery end time	Surgical patients who had an order for LMWH, LDUH, adjusted-dose warfarin, fondaparinux or mechanical prophylaxis to be given within 24 hours prior to incision time or within 24 hours after surgery end time	All surgical patients aged 18 years and older undergoing procedures for which VTE prophylaxis is indicated in all patients	Process	med	0	0	Clinician	American Society of Plasitc Surgeons	https://p4qm.org/measures/0239	Surgery	0239	removed	1	1	0	0	0	0
Hemodialysis Vascular Access Decision-making by surgeonto Maximize Placement of Autogenous Arterial Venous Fistula	Percentage of patients with advanced chronic disease (CKD4 or 5) or end-stage renal disease (ESRD) undergoing open surgical implantation of permanent hemodialysis access who receive an autogenous arterial venous fistula(AVF).	Patients undergoing a hemodialysis vascular access procedure who receive an autogenous arteriovenous fistula	All patients with CKD4, CKD5 or ESRD who undergo open surgical placement of permanent hemodialysis acces	Process	procedure	0	0	Clinician	Society for Vascular Surgery	https://p4qm.org/measures/0259	Vascular Surgery	0259	removed	1	1	0	0	0	0
Patient Burn	Percentage of Ambulatory surgical center (ASC) admissions experiencing a burn prior to discharge	Ambulatory surgical center (ASC) admissions experiencing a burn prior to discharge.	All ASC admissions.	Outcome	comp	0	0	Facility	Ambulatory Surgical Centers Quality Collaborative	https://p4qm.org/measures/0263	Surgery	0263	removed	1	0	0	0	0	0
Prophylactic Intravenous (IV) Antibiotic Timing	Rate of ASC patients who received IV antibiotics ordered for surgical site infection prophylaxis on time	Number of ambulatory surgical center (ASC) admissions with a preoperative order for a prophylactic IV antibiotic for prevention of surgical site infection who received the prophylactic antibiotic on time	All ASC admissions with a preoperative order for a prophylactic IV antibiotic for prevention of surgical site infection	Process	anti	0	0	Facility	Ambulatory Surgical Centers Quality Collaborative	https://p4qm.org/measures/0264	Anesthesiology	0264	removed	1	0	0	1	0	0
Perioperative Care: Selection of Prophylactic Antibiotic: First OR Second Generation Cephalosporin	Percentage of surgical patients aged 18 years and older undergoing procedures with the indications for a first OR second generation cephalosporin prophylactic antibiotic who had an order for first OR second generation cephalosporin for antimicrobial prophylaxis	Surgical patients who had an order for first OR second generation cephalosporin for antimicrobial prophylaxis	All surgical patients aged 18 years and older undergoing procedures with the indications for a first OR second generation cephalosporin prophylactic antibiotic	Process	antibiotic	0	0	Clinician	American Society of Plasitc Surgeons	https://p4qm.org/measures/0268	Multispecialty	0268	reserve	0	1	0	0	0	0
Timing of Prophylactic Antibiotics - Administering Physician	Percentage of surgical patients aged 18 years and older who receive an anesthetic when undergoing procedures with the indications for prophylactic parenteral antibiotics for whom administration of a prophylactic parenteral antibiotic ordered has been initiated within one hour (if fluoroquinolone or vancomycin, two hours) prior to the surgical incision (or start of procedure when no incision is re…	Surgical patients for whom administration of a prophylactic parenteral antibiotic ordered has been initiated within one hour (if fluoroquinolone or vancomycin, two hours) prior to the surgical incision (or start of procedure when no incision is required). The antimicrobial drugs listed below are considered prophylactic antibiotics for the purposes of this measure: • Ampicillin/sulbactam • Aztreon…	All surgical patients aged 18 years and older who receive an anesthetic when undergoing procedures with the indications for prophylactic parenteral antibiotics.	Process	antibiotic	0	0	Clinician / Facility	American Society of Anesthesiologits	https://p4qm.org/measures/0269	Multispecialty	0269	reserve	0	0	0	1	0	0
Perioperative Care: Timing of Prophylactic Parenteral Antibiotics – Ordering Physician	Percentage of surgical patients aged 18 years and older undergoing procedures with the indications for prophylactic parenteral antibiotics, who have an order for prophylactic antibiotic to be given within one hour (if fluoroquinolone or vancomycin, two hours), prior to the surgical incision (or start of procedure when no incision is required)	Surgical patients who have an order for prophylactic antibiotic to be given within one hour (if fluoroquinolone or vancomycin, two hours) prior to the surgical incision (or start of procedure when no incision is required).	All surgical patients aged 18 years and older undergoing procedures with the indications for prophylactic parenteral antibiotics.	Process	anti	0	0	Clinician	Physician Consortium for Performance Improvement	https://p4qm.org/measures/0270	Surgery	0270	removed	0	0	0	1	1	0
Perioperative Care: Discontinuation of Prophylactic Parenteral Antibiotics (Non-Cardiac Procedures)	Percentage of non-cardiac surgical patients aged 18 years and older undergoing procedures with the indications for prophylactic parenteral antibiotics AND who received a prophylactic parenteral antibiotic, who have an order for discontinuation of prophylactic parenteral antibiotics within 24 hours of surgical end time	Non-cardiac surgical patients who have an order for discontinuation of prophylactic parenteral antibiotics within 24 hours of surgical end time	All non-cardiac surgical patients aged 18 years and older undergoing procedures with the indications for prophylactic parenteral antibiotics AND who received a prophylactic parenteral antibiotic	Process	antibiotic	0	0	Clinician	Physician Consortium for Performance Improvement	https://p4qm.org/measures/0271	Multispecialty	0271	reserve	0	1	0	0	0	0
Perforated Appendix Admission Rate (PQI 02)	Admissions for any-listed diagnosis of perforations or abscesses of the appendix per 1,000 admissions with any-listed appendicitis, ages 18 years and older. Excludes obstetric admissions and transfers from other institutions.	Discharges, among cases meeting the inclusion and exclusion rules for the denominator, with any-listed ICD-10-CM diagnosis codes for perforations or abscesses of appendix.	Discharges, for patients ages 18 years and older, with any-listed ICD-10-CM diagnosis codes for appendicitis.Discharges are assigned to the denominator based on the metropolitan area or county of the patient residence, not the metropolitan area or county of the hospital where the discharge occurred.	Outcome	comp	0	0	Population	Agency for Healthcare Research and Quality	https://p4qm.org/measures/0273	General Surgery	0273	removed	1	1	0	0	0	0
Surgery Patients on Beta-Blocker Therapy Prior to Arrival Who Received a Beta-Blocker During the Perioperative Period	Percentage of patients on beta blocker therapy prior to arrival who received a beta blocker during the perioperative period. To be in the denominator, the patient must be on a beta-blocker prior to arrival. The case is excluded if the patient is not on a beta-blocker prior to arrival.	Surgery patients on beta-blocker therapy prior to arrival who receive a beta-blocker during the perioperative period.	Surgery patients on beta-blocker therapy prior to arrival who receive a beta-blocker during the perioperative period.	Process	med	0	0	Facility / Population	Centers for Medicare & Medicaid Services	https://p4qm.org/measures/0284	Surgery	0284	removed	1	1	0	0	0	0
Cardiac Surgery Patients With Controlled Postoperative Blood Glucose	Cardiac surgery patients with controlled postoperative blood glucose (less than or equal to 180 mg/dL) in the timeframe of 18 to 24 hours after Anesthesia End Time.	Cardiac surgery patients with controlled postoperative blood glucose (less than or equal to 180 mg/dL) in the timeframe of 18 to 24 hours after Anesthesia End Time.	Cardiac surgery patients with no evidence of prior infection.	Process	comp	0	0	Facility	Centers for Medicare & Medicaid Services	https://p4qm.org/measures/0300	Cardiac Surgery	0300	removed	1	0	0	0	0	0
Surgery patients with appropriate hair removal	Percentage of surgery patients with surgical hair site removal with clippers or depilatory or no surgical site hair removal.	Surgery patients with surgical hair site removal with clippers or depilatory or no surgical site hair removal	All selected surgery patients	Process	preop	0	0	Facility / Population	Centers for Medicare & Medicaid Services	https://p4qm.org/measures/0301	Surgery	0301	removed	1	0	0	0	0	0
Back Pain: Surgical Timing	Percentage of patients at least 18 years of age and younger than 80 with a back pain episode of 28 days or more without documentation of red flags who had surgery within the first six weeks of back pain onset (overuse measure, lower performance is better).	The number of patients with a surgical intervention to treat back pain within the first six weeks of pain.	Patients at least 18 years of age and younger than 80 with a back pain episode of 28 days or more who have had back surgery.	Process	timing	0	0	Clinician	National Committee for Quality Assurance	https://p4qm.org/measures/0305	Orthopaedic surgery	0305	removed	0	0	0	0	0	0
Back Pain: Shared Decision Making	Percentage of patients at least 18 years of age and younger than 80 with back pain with whom a physician or other clinician reviewed the range of treatment options, including alternatives to surgery prior to surgery. To demonstrate shared decision making, there must be documentation in the patient record of a discussion between the physician and the patient that includes all of the following. 1) …	The number of patients who had surgery, with documentation in the medical record that a clinician and the patient discussed treatment options prior to surgery, including alternatives to surgery, risks and benefits and evidence of effectiveness.	Patients at least 18 years of age and younger than 80 who had surgery for back pain.	Process	SDM	0	0	Clinician	National Committee for Quality Assurance	https://p4qm.org/measures/0310	Orthopaedic surgery	0310	removed	0	0	1	0	0	0
LBP: Post-surgical Outcomes	Percentage of post-surgical outcomes examined by a physician's system that includes the following. •Tracking specific complications of back surgery; •Periodic analysis of surgical complications data and a plan for improving outcomes. Note: This standard is assessed as a process that applies to all patients. Evaluation is not based on documentation in individual medical records. This standard is a…	ELEMENT A: TRACKS BACK SURGERY COMPLICATIONS Several studies have reported an increase in back surgery rates in the U.S. despite the high rate of complications associated with these surgeries. Rates of post-operative complications following procedures on the lumbar spine are significant; are associated with higher total hospital charges; and are an indication of quality problems This requirement …	ELEMENT A: TRACKS BACK SURGERY COMPLICATIONS Documentation requirements: To meet the requirements for this standard, the physician must submit a copy of the tracking tool used to identify the complications of back surgery. The physician tracks the following. Yes No 1. Wound infection ? ? 2. Wound dehiscence ? ? 3. Hematoma ? ? 4. CSF leak ? ? 5. Other ? ? ELEMENT B: ANALYZE SURGICAL OUTCOME DATA …	Process	comp	0	0	Clinician	National Committee for Quality Assurance	https://p4qm.org/measures/0311	Ambulatory Care	0311	removed	0	0	1	0	0	0
Pressure Ulcer Rate (PDI 2)	Stage III, IV, or unstageable pressure ulcers (secondary diagnosis) per 1,000 surgical and medical discharges among patients 17 years of age and younger. Discharges are grouped by risk category. Includes metrics for discharges grouped by risk category. Excludes neonates; stays less than three (3) days; obstetric discharges; discharges with diseases of the skin; and discharges with principal diagn…	Discharges, among cases meeting the inclusion and exclusion rules for the denominator, with any secondary ICD-10-CM diagnosis codes for pressure ulcer stage III or IV (or unstageable) (DECUBVD).	Denominator High Risk Category: Patients otherwise qualifying for overall denominator with any-listed ICD-10-CM diagnosis codes for hemiplegia, paraplegia, or quadriplegia (HEMIPID) or any-listed ICD-10-CM diagnosis codes for spina bifida (SPINABD) or any-listed ICD-10-CM diagnosis codes for anoxic brain damage (ANOXBD) or any-listed ICD-10-PCS procedure codes for continuous mechanical ventilatio…	Outcome	comp	0	0	Facility	Agency for Healthcare Research and Quality	https://p4qm.org/measures/0337	General Surgery	0337	removed	1	1	0	0	0	0
RACHS-1 Pediatric Heart Surgery Mortality Rate (PDI 06)	In-hospital deaths per 1,000 pediatric heart surgery admissions among patients with congenital heart disease ages 17 years and younger. Excludes obstetric discharges; cases with transcatheter interventions as a single cardiac procedure, performed without bypass but with catheterization; cases with septal defect repairs as single cardiac procedures without bypass; cases with heart transplants; pre…	Number of deaths (DISP=20) among cases meeting the inclusion and exclusion rules for the denominator.	Discharges, for patients ages 17 years and younger, with either • any-listed ICD-9-CM procedure codes for congenital heart disease (1P); or • any-listed ICD-9-CM procedure codes for non-specific heart surgery (2P) and any-listed ICD-9-CM diagnosis codes for congenital heart disease (2D).	Outcome	mortality	0	0	Facility	Agency for Healthcare Research and Quality	https://p4qm.org/measures/0339	Pediatric Surgery	0339	removed	1	1	0	0	0	0
RACHS-1 Pediatric Heart Surgery Volume (PDI 7)	The number of hospital discharges with a pediatric heart surgery procedure for patients with congential heart disease ages 17 years and younger.	Discharges, for patients ages 17 years and younger, with either • any-listed ICD-9-CM procedure codes for congenital heart disease (1P); or • any-listed ICD-9-CM procedure codes for non-specific heart surgery (2P) and any-listed ICD-9-CM diagnosis codes for congenital heart disease (2D).		Structure	vol	0	0	Facility	Agency for Healthcare Research and Quality	https://p4qm.org/measures/0340	Pediatric Cardiac Surgery	0340	removed	0	0	0	0	1	0
Accidental Puncture or Laceration Rate (PDI #1)	Accidental punctures or lacerations (secondary diagnosis) during procedure per 1,000 discharges for patients ages 17 years and younger. Includes metrics for discharges grouped by risk category. Excludes obstetric discharges, spinal surgery discharges, discharges with accidental puncture or laceration as a principal diagnosis, discharges with accidental puncture or laceration as a secondary diagno…	Discharges, among cases meeting the inclusion and exclusion rules for the denominator, with any secondary ICD-10-CM diagnosis codes for accidental puncture or laceration during a procedure.	Surgical and medical discharges, for patients ages 17 years and younger. Surgical and medical discharges are defined by specific MS-DRG codes.	Outcome	comp	0	0	Facility	Agency for Healthcare Research and Quality	https://p4qm.org/measures/0344	General Surgery	0344	removed	1	0	0	0	0	0
Unrecognized Abdominopelvic Accidental Puncture or Laceration Rate (PSI15)	Accidental punctures or lacerations (secondary diagnosis) per 1,000 discharges for patients ages 18 years and older who have undergone an abdominopelvic procedure; in which a second abdominopelvic procedure follows one or more days after an index abdominopelvic procedure. Excludes cases with accidental puncture or laceration as a principal diagnosis, cases with accidental puncture or laceration a…	Discharges, among cases meeting the inclusion and exclusion rules for the denominator, with: • Any secondary ICD-10-CM diagnosis codes for accidental puncture or laceration during a procedure (TECHI15D); and • A second abdominopelvic procedure (ABDOMI15P) =>1 day after an index abdominopelvic procedure (ABDOMI15P).	Surgical (Appendix E: SURGI2R) and medical discharges (Appendix C: MEDIC2R), for patients ages 18 years and older with any ICD-10-PCS procedure code for an abdominopelvic procedure (ABDOMI15P).	Outcome	comp	0	0	Facility	Agency for Healthcare Research and Quality	https://p4qm.org/measures/0345	General Surgery	0345	removed	1	0	0	0	0	0
Iatrogenic Pneumothorax Rate (PSI 6)	Iatrogenic pneumothorax cases (secondary diagnosis) per 1,000 surgical and medical discharges for patients ages 18 years and older. Excludes cases with chest trauma, pleural effusion, thoracic surgery, lung or pleural biopsy, diaphragmatic repair, or cardiac procedures; cases with a principal diagnosis of iatrogenic pneumothorax; cases with a secondary diagnosis of iatrogenic pneumothorax present…	Discharges, among cases meeting the inclusion and exclusion rules for the denominator, with any secondary ICD-10-CM diagnosis codes for iatrogenic pneumothorax.	Surgical and medical discharges, for patients ages 18 years and older. Surgical and medical discharges are defined by specific MS-DRG codes.	Outcome	comp	0	0	Facility	Agency for Healthcare Research and Quality	https://p4qm.org/measures/0346	General Surgery	0346	removed	1	0	0	0	0	0
Iatrogenic Pneumothorax Rate (PDI 5)	Iatrogenic pneumothorax cases (secondary diagnosis) per 1,000 surgical or medical discharges for patients ages 17 years and younger. Excludes normal newborns; neonates with a birth weight less than 500 grams; cases with chest trauma, pleural effusion, thoracic surgery, lung or pleural biopsy, diaphragmatic surgery repair or cardiac surgery; cases with a principal diagnosis of iatrogenic pneumotho…	Discharges, among cases meeting the inclusion and exclusion rules for the denominator, with any secondary ICD-10-CM diagnosis codes for iatrogenic pneumothorax.	Surgical or medical discharges, for patients ages 17 years and younger. Surgical and medical discharges are defined by specific MS-DRG codes.	Outcome	comp	0	0	Facility	Agency for Healthcare Research and Quality	https://p4qm.org/measures/0348	General Surgery	0348	removed	1	0	0	0	0	0
Transfusion Reaction Count (PSI 16)	The number of medical and surgical discharges with a secondary diagnosis of transfusion reaction for patients ages 18 years and older or obstetric patients. Excludes cases with a principal diagnosis of transfusion reaction or cases with a secondary diagnosis of transfusion reaction that is present on admission.	Surgical and medical discharges, for patients ages 18 years and older or MDC 14 (pregnancy, childbirth, and puerperium), with any secondary ICD-10-CM diagnosis codes for transfusion reaction. Surgical and medical discharges are defined by specific MS-DRG codes.		Outcome	comp	0	0	Facility	Agency for Healthcare Research and Quality	https://p4qm.org/measures/0349	General Surgery	0349	removed	1	0	0	0	0	0
Transfusion Reaction Count (PDI 13)	The number of medical and surgical discharges with a secondary diagnosis of transfusion reaction for patients ages 17 years and younger. Excludes cases with a principal diagnosis of transfusion reaction, cases with a secondary diagnosis of transfusion reaction that is present on admission, neonates, and obstetric cases.	Surgical and medical discharges, for patients ages 17 years and younger, with any secondary ICD-10-CM diagnosis codes for transfusion reaction. Surgical and medical discharges are defined by specific MS-DRG codes.		Outcome	comp	0	0	Facility	Agency for Healthcare Research and Quality	https://p4qm.org/measures/0350	General Surgery	0350	removed	1	0	0	0	0	0
Death Rate among Surgical Inpatients with Serious Treatable Complications (PSI 04)	In-hospital deaths per 1,000 surgical discharges, among patients ages 18 through 89 years or obstetric patients, with serious treatable complications (shock/cardiac arrest, sepsis, pneumonia, deep vein thrombosis/ pulmonary embolism or gastrointestinal hemorrhage/acute ulcer). Includes metrics for the number of discharges for each type of complication. Excludes cases transferred to an acute care …	Number of deaths (DISP=20) among cases meeting the inclusion and exclusion rules for the denominator.	urgical discharges, for patients ages 18 through 89 years or MDC 14 (pregnancy, childbirth, and puerperium), with all of the following: • any-listed ICD-9-CM or ICD-10-PCS procedure codes for an operating room procedure; and • the principal procedure occurring within 2 days of admission or an admission type of elective (ATYPE=3); and • meet the inclusion and exclusion criteria for STRATUM_SHOCK (…	Outcome	mortality	0	0	Facility	Agency for Healthcare Research and Quality	https://p4qm.org/measures/0351	General Surgery	0351	removed	1	0	0	0	0	0
Failure to Rescue In-Hospital Mortality (risk adjusted)	Percentage of patients who died with documented or undocumented complications in the hospital	Patients who died with a complication plus patients who died without documented complications. Death is defined as death in the hospital. All patients in an FTR analysis have developed a complication (by definition) or died without a documented complication. Complicated patient has at least one of the complications defined in Appendix B/D (see attachment and website http://www.research.chop.edu/p…	General Surgery, Orthopedic and Vascular patients in specific DRGs with complications plus patients in specific General Surgery, Orthopedic and Vascular DRGs who died in the hospital without complications.	Outcome	mortality	0	0	Facility / Health Plan / Integrated Delivery System / Other / Population	The Children's Hospital of Philadelphia	https://p4qm.org/measures/0352	General Surgery ; Vascular Surgery; Orthopedic Surgery	0352	removed	1	0	0	0	0	0
Failure to Rescue 30-Day Mortality (risk adjusted)	Percentage of patients who died with documented or undocumented complications within 30 days from admission	Patients who died with a complication plus patients who died without documented complications. Death is defined as death within 30 days from admission. All patients in an FTR analysis have developed a documented complication (by definition) or died without a documented complication. Complicated patient has at least one of the complications defined in Appendix B (see attachment and website https:/…	General Surgery, Orthopedic and Vascular patients in specific DRGs with complications plus patients who died in the hospital without complications.	Outcome	mortality	0	0	Facility / Health Plan / Integrated Delivery System / Other / Population	The Children's Hospital of Philadelphia	https://p4qm.org/measures/0353	General Surgery ; Vascular Surgery; Orthopedic Surgery	0353	removed	1	0	0	0	0	0
Abdominal Aortic Aneurysm (AAA) Repair Volume (IQI 4)	The number of hospital discharges with a procedure for abdominal aortic aneurysm (AAA) repair for patients 18 years and older or obstetric patients. Includes optional metrics for the number of discharges grouped by rupture status and procedure type.	Discharges, for patients ages 18 years and older or MDC 14 (pregnancy, childbirth, and puerperium), with either • any-listed ICD-9-CM diagnosis codes for ruptured AAA and any-listed ICD-9-CM procedure code for open AAA repair; or • any-listed ICD-9-CM diagnosis codes for un-ruptured AAA and any-listed ICD-9-CM procedure codes for open AAA repair; or • any-listed ICD-9-CM diagnosis codes for ruptu…		Outcome	vol	0	0	Facility	Agency for Healthcare Research and Quality	https://p4qm.org/measures/0357	Vascular Surgery	0357	removed	0	0	0	0	0	1
Abdominal Aortic Aneurysm (AAA) Repair Mortality Rate (IQI 11)	In-hospital deaths per 1,000 discharges with abdominal aortic aneurysm (AAA) repair, ages 18 years and older. Includes metrics for discharges grouped by type of diagnosis and procedure. Excludes obstetric discharges and transfers to another hospital.	Overall: Number of deaths (DISP=20) among cases meeting the inclusion and exclusion rules for the denominator. Stratum A (Open repair of ruptured AAA): Number of deaths (DISP=20) among cases meeting the inclusion and exclusion rules for the denominator. Stratum B (Open repair of unruptured AAA): Number of deaths (DISP=20) among cases meeting the inclusion and exclusion rules for the denominator. …	Overall: Discharges, for patients ages 18 years and older, with the following • any-listed ICD-9-CM diagnosis codes for ruptured AAA and any-listed ICD-9-CM procedure code for open AAA repair; or • any-listed ICD-9-CM diagnosis codes for unruptured AAA and any-listed ICD-9-CM procedure codes for open AAA repair; or • any-listed ICD-9-CM diagnosis codes for ruptured AAA and any-listed ICD-9-CM pro…	Outcome	mortality	0	0	Facility	Agency for Healthcare Research and Quality	https://p4qm.org/measures/0359	Vascular Surgery	0359	removed	0	1	0	0	0	0
Esophageal Resection Mortality Rate (IQI 8)	Number of inpatient deaths per 100 discharges with a procedure for esophageal resection	Number of deaths (DISP=20) among cases meeting the inclusion and exclusion rules for the denominator.	Discharges, for patients ages 18 years and older, with either • any-listed ICD-9-CM procedure codes for esophageal resection and any-listed ICD-9-CM diagnosis codes for esophageal cancer; or • any-listed ICD-9-CM procedure codes for esophageal resection and any-listed ICD-9-CM diagnosis codes for gastrointestinal-related cancer; or • any-listed ICD-9-CM procedure codes for total gastrectomy and a…	Outcome	mortality	0	0	Facility	Agency for Healthcare Research and Quality	https://p4qm.org/measures/0360	Thoracic Surgery; General Surgery	0360	removed	0	1	0	0	0	0
Esophageal Resection Volume (IQI 1)	Number of discharges with a procedure for esophageal resection	Discharges, for patients ages 18 years and older or MDC 14 (pregnancy, childbirth, and puerperium), with either: • any-listed ICD-9-CM procedure codes for esophageal resection; or • any-listed ICD-9-CM procedure codes for gastrectomy and any-listed ICD-9-CM diagnosis codes for esophageal cancer.		Structure	vol	0	0	Facility	Agency for Healthcare Research and Quality	https://p4qm.org/measures/0361	Thoracic Surgery; General Surgery	0361	removed	0	0	0	0	0	0
Retained Surgical Item or Unretrieved Device Fragment Count (PDI 03)	The number of hospital discharges with a retained surgical item or unretrieved device fragment (secondary diagnosis) among surgical and medical patients ages 17 years and younger. Excludes normal newborns, newborns with birth weight less than 500 grams, cases with principal diagnosis of retained surgical item or unretrieved device fragment, cases with a secondary diagnosis of retained surgical it…	Surgical and medical discharges, for patients ages 17 years and under, with any secondary ICD-10-CM diagnosis codes for retained surgical item or unretrieved device fragment. Surgical and medical discharges are defined by specific MS-DRG codes.		Outcome	comp	0	0	Facility	Agency for Healthcare Research and Quality	https://p4qm.org/measures/0362	General Surgery	0362	removed	1	0	0	0	0	0
Retained Surgical Item or Unretrieved Device Fragment Count (PSI 05)	The number of hospital discharges with a retained surgical item or unretrieved device fragment (secondary diagnosis) among surgical and medical patients ages 18 years and older or obstetric patients. Excludes cases with principal diagnosis of retained surgical item or unretrieved device fragment and cases with a secondary diagnosis of retained surgical item or unretrieved device fragment present …	Surgical and medical discharges, for patients ages 18 years and older or MDC 14 (pregnancy, childbirth, and puerperium), with any secondary ICD-10-CM diagnosis codes for retained surgical item or unretrieved device fragment. Surgical and medical discharges are defined by specific MS-DRG codes.		Outcome	comp	0	0	Facility	Agency for Healthcare Research and Quality	https://p4qm.org/measures/0363	General Surgery	0363	removed	1	0	0	0	0	0
Incidental Appendectomy in the Elderly Rate (IQI 24)	Percent of elderly cases with intra-abdominal procedure with an incidental appendectomy.	Number of incidental appendectomy procedures among cases meeting the inclusion and exclusion rules for the denominator.	All discharges, age 65 years and older, with ICD-9-CM codes for abdominal and pelvic surgery.	Process	low value	0	0	Facility	Agency for Healthcare Research and Quality	https://p4qm.org/measures/0364	General Surgery	0364	removed	1	0	0	0	0	0
Pancreatic Resection Mortality Rate (IQI 9)	In-hospital deaths per 1,000 discharges with pancreatic resection, ages 18 years and older. Includes metrics for discharges grouped by type of diagnosis and procedure. Excludes acute pancreatitis discharges, obstetric discharges, and transfers to another hospital.	Overall: Number of deaths (DISP=20) among cases meeting the inclusion and exclusion rules for the denominator. Stratum A: Number of deaths (DISP=20) among cases meeting the inclusion and exclusion rules for the denominator. Stratum B: Number of deaths (DISP=20) among cases meeting the inclusion and exclusion rules for the denominator.	Overall: Discharges, for patients ages 18 years and older, with any-listed ICD-9-CM procedure codes for partial pancreatic resection or any-listed ICD-9-CM procedure codes for total pancreatic resection. Stratum A: Discharges, for patients ages 18 years and older, with either: • any-listed ICD-9-CM procedure codes for partial pancreatic resection (see above) and any-listed ICD-9-CM diagnosis code…	Outcome	mortality	0	0	Facility	Agency for Healthcare Research and Quality	https://p4qm.org/measures/0365	General Surgery	0365	removed	1	1	0	0	0	0
Pancreatic Resection Volume (IQI 2)	The number of hospital discharges with a procedure of partial or total pancreatic resection for patients 18 years and older or obstetric patients. Excludes acute pancreatitis admissions.	Discharges, for patients ages 18 years and older or MDC 14 (pregnancy, childbirth, and puerperium), with any-listed ICD-9-CM procedure codes for partial pancreatic resection or any-listed ICD-9-CM procedure codes for total pancreatic resection.		Outcome	vol	0	0	Facility / Population	Agency for Healthcare Research and Quality	https://p4qm.org/measures/0366	General Surgery	0366	removed	0	1	0	0	0	0
Post operative Wound Dehiscence (PDI 11)	Percentage of abdominopelvic surgery cases with reclosure of postoperative disruption of abdominal wall.	Discharges among cases meeting the inclusion and exclusion rules for the denominator with ICD-9-CM procedure code for reclosure of postoperative disruption of abdominal wall.	All abdominopelvic surgical discharges under age 18.	Outcome	comp	0	0	Facility	Agency for Healthcare Research and Quality	https://p4qm.org/measures/0367	Pediatric Surgery	0367	removed	1	0	0	0	0	0
Post operative Wound Dehiscence (PSI 14)	Percentage of abdominopelvic surgery cases with reclosure of postoperative disruption of abdominal wall.	Discharges among cases meeting the inclusion and exclusion rules for the denominator with ICD-9-CM procuedure code for reclosure of postoperative disruption of abdominal wall procedure.	All abdominopelvic surgical discharges age 18 and older.	Outcome	comp	0	0	Facility	Agency for Healthcare Research and Quality	https://p4qm.org/measures/0368	General Surgery	0368	removed	1	0	0	0	0	0
Venous Thromboembolism Prophylaxis	This measure assesses the number of patients who received venous thromboembolism (VTE) prophylaxis or have documentation why no VTE prophylaxis was given the day of or the day after hospital admission or surgery end date for surgeries that start the day of or the day after hospital admission. This measure is part of a set of six nationally implemented prevention and treatment measures that addres…	Patients who received VTE prophylaxis or have documentation why no VTE prophylaxis was given: • the day of or the day after hospital admission • the day of or the day after surgery end date for surgeries that start the day of or the day after hospital admission	All discharged hospital inpatients	Process	med	0	0	Facility	The Joint Commision	https://p4qm.org/measures/0371	General Surgery	0371	removed	1	1	0	0	0	0
Functional status change for patients with Knee impairments	A self-report measure of change in functional status for patients 14 year+ with knee impairments. The change in functional status assessed using FOTO’s (knee ) PROM is adjusted to patient characteristics known to be associated with functional status outcomes (risk adjusted) and used as a performance measure at the patient level, at the individual clinician, and at the clinic level to assess quali…	Patient Level: The residual functional status score for the individual patient (residual scores are the actual change scores - predicted change after risk adjustment. Individual Clinician Level: The average of residuals in functional status scores in patients who were treated by a clinician in a 12 month time period for knee impairment. Clinic Level: The average of residuals in functional status …	All patients 14 years and older with knee impairments who have initiated rehabilitation treatment and completed the FOTO knee FS PROM at admission and discharge.	Patient Reported Outcome	function	1	0	Patient	Focus on Therapeautic Outcomes	https://p4qm.org/measures/0422	Therapeutics	0422	removed	0	0	1	0	0	0
Functional status change for patients with Hip impairments	A self-report measure of change in functional status for patients 14 years+ with hip impairments. The change in functional status assessed using FOTO’s (hip) PROM is adjusted to patient characteristics known to be associated with functional status outcomes (risk adjusted) and used as a performance measure at the patient level, at the individual clinician, and at the clinic level to assess quality.	Patient Level: The residual functional status score for the individual patient (residual scores are the actual change scores - predicted change after risk adjustment. Individual Clinician Level: The average residuals in functional status scores in patients who were treated by a clinician in a 12 month time period for hip impairment. Clinic Level: The average residuals in functional status scores …	All patients 14 years and older with hip impairments who have initiated rehabilitation treatment and complete the FOTO hip FS PROM at admission and discharge.	Patient Reported Outcome	function	1	0	Patient	Focus on Therapeautic Outcomes	https://p4qm.org/measures/0423	Therapeutics	0423	removed	0	0	1	0	0	0
Functional status change for patients with Foot and Ankle impairments	This is a patient-reported outcome performance measure (PRO-PM) consisting of an item response theory-based patient-reported outcome measure (PROM) of change in functional status (FS) for patients aged 14 years and older with foot and ankle impairments. The change in FS is assessed using the FOTO Lower Extremity Physical Function (LEPF) PROM. The measure is adjusted to patient characteristics kno…	The numerator is based on residual scores (actual change scores minus predicted change after risk adjustment) of patients receiving care for ankle or foot impairments and who completed the LEPF PROM. The numerator, as it applies to the 3 levels, is defined as follows: Patient Level: The residual functional status score for the individual patient. Individual Clinician Level: The average of residua…	The target population is all patients 14 years and older with foot or ankle impairments who have initiated an episode of care and completed the LEPF PROM.	Patient Reported Outcome	function	1	0	Patient	Focus on Therapeautic Outcomes	https://p4qm.org/measures/0424	Therapeutics	0424	removed	0	0	1	0	0	0
Functional Status Change for Patients with Low Back Impairments	This is a patient-reported outcome performance measure (PRO-PM) consisting of an item response theory-based patient-reported outcome measure (PROM) of risk-adjusted change in functional status (FS) for patients aged 14 years and older with low back impairments. The change in FS is assessed using the Low Back FS PROM. The measure is adjusted to patient characteristics known to be associated with F…	The numerator is based on residual scores (actual change scores - predicted change after risk adjustment) of patients receiving care for Low Back impairments and who completed the Low Back PRO-PM. The numerator, as it applies to the 3 levels, is defined as follows: Patient Level: The residual functional status score for the individual patient with a low back impairment. Individual Clinician Level…	The target population is all patients 14 years and older with a Low Back impairment who have initiated an episode of care and completed the Low Back FS PROM.	Patient Reported Outcome	function	1	0	Clinician / Facility	Focus on Therapeautic Outcomes	https://p4qm.org/measures/0425	Orthopaedic surgery	0425	endorsed	0	1	0	0	0	0
Functional status change for patients with Shoulder impairments	A self-report outcome measure of change in functional status for patients 14 years+ with shoulder impairments. The change in functional status assess using FOTO’s (shoulder) PROM is adjusted to patient characteristics known to be associated with functional status outcomes (risk adjusted) and used as a performance measure at the patient level, at the individual clinician, and at the clinic level t…	Patient Level: The residual functional status score for the individual patient (residual scores are the actual change scores - predicted change after risk adjustment. Individual Clinician Level: The average of residuals in functional status scores in patients who were treated by a clinician in a 12 month time period for shoulder impairment. Clinic Level: The average of residuals in functional sta…	All patients 14 years and older with shoulder impairments who have initiated rehabilitation treatment and completed the FOTO shoulder FS outcome instrument at admission and discharge.	Patient Reported Outcome	function	1	0	Patient	Focus on Therapeautic Outcomes	https://p4qm.org/measures/0426	Therapeutics	0426	removed	0	0	1	0	0	0
Functional status change for patients with elbow, wrist and hand impairments	A self-report outcome measure of functional status for patients 14 years+ with elbow, wrist, hand impairments. The change in functional status assessed using FOTO (elbow, wrist and hand) PROM is adjusted to patient characteristics known to be associated with functional status outcomes (risk adjusted) and used as a performance measure at the patient level, at the individual clinician, and at the c…	Patient Level: The residual functional status score for the individual patient (residual scores are the actual change scores - predicted change after risk adjustment). Individual Clinician Level: The average of residuals in functional status scores in patients who were treated by a clinician in a 12 month time period for elbow, wrist and hand impairment. Clinic Level: The average of residuals in …	All patients 14 years and older with elbow, wrist or hand impairments who have initiated rehabilitation treatment and completed the FOTO (elbow, wrist and hand) PROM.	Patient Reported Outcome	function	1	0	Patient	Focus on Therapeautic Outcomes	https://p4qm.org/measures/0427	Therapeutics	0427	removed	0	0	1	0	0	0
Functional status change for patients with General orthopaedic impairments	A self-report outcome measure of functional status for patients 14 years+ with general orthopaedic impairments. The change in functional status assessed using FOTO (general orthopedic) PROM is adjusted to patient characteristics known to be associated with functional status outcomes (risk adjusted) and used as a performance measure at the patient level, at the individual clinician, and at the cli…	Patient Level: The residual functional status score for the individual patient (residual scores are the actual change scores - predicted change after risk adjustment). Individual Clinician Level: The average of residuals in functional status scores in patients who were treated by a clinician in a 12 month time period for general orthopaedic impairment. Clinic Level: The average of residuals in fu…	All patients 14 years and older with general orthopaedic impairments who have initiated rehabilitation treatment and completed the FOTO (general orthopaedic) PROM.	Patient Reported Outcome	function	1	0	Patient	Focus on Therapeautic Outcomes	https://p4qm.org/measures/0428	Therapeutics	0428	removed	0	0	1	0	0	0
Perioperative Pulmonary Embolism or Deep Vein Thrombosis Rate (PSI 12)	Perioperative pulmonary embolism or proximal deep vein thrombosis (secondary diagnosis) per 1,000 surgical discharges for patients ages 18 years and older. Excludes discharges with a principal diagnosis of pulmonary embolism or proximal deep vein thrombosis; with a secondary diagnosis of pulmonary embolism or proximal deep vein thrombosis present on admission; in which interruption of the vena ca…	Discharges, among cases meeting the inclusion and exclusion rules for the denominator, with a secondary ICD-10-CM diagnosis code for proximal deep vein thrombosis (DEEPVIB) or a secondary ICD-10-CM diagnosis code for pulmonary embolism (PULMOID).	Surgical discharges, (Appendix E: SURGI2R) for patients ages 18 years and older, with any-listed ICD-10-PCS procedure codes for an operating room procedure (Appendix A: ORPROC). Surgical discharges are defined by specific MS-DRG codes.	Outcome	comp	0	0	Facility	Agency for Healthcare Research and Quality	https://p4qm.org/measures/0450	General Surgery	0450	removed	1	0	0	0	0	0
Call for a Measure of Glycemic Control with Intravenous Insulin Implementation	Intravenous insulin glycemic control protocol implemented for cardiac surgery patients with diabetes or hyperglycemia admitted into an intensive care unit	Number of patients: Cardiac surgery patients with diabetes or hyperglycemia admitted into an intensive care unit for whom a glycemic control protocol with intravenous insulin was implemented.established by the institution was administered.	Cardiac surgery patients with diabetes or hyperglycemia admitted into an intensive care unit.	Process	med	0	0	Facility	Lifescan, A Johnson & Johnson Company	https://p4qm.org/measures/0451	Cardiac Surgery	0451	removed	1	1	0	0	0	0
Surgery Patients with Perioperative Temperature Management	Surgery patients for whom either active warming was used intraoperatively for the purpose of maintaining normothermia or who had at least one body temperature equal to or greater than 96.8° F/36° C recorded within the 30 minutes immediately prior to or the 15 minutes immediately after Anesthesia End Time.	Surgery patients for whom either active warming was used intraoperatively for the purpose of maintaining normothermia or who had at least one body temperature equal to or greater than 96.8° F/36° C recorded within the 30 minutes immediately prior to or the fifteen minutes immediately after Anesthesia End Time.	All patients, regardless of age, undergoing surgical procedures under general or neuraxial anesthesia of 60 minutes duration	Process	preop	0	0	Facility	Centers for Medicare & Medicaid Services	https://p4qm.org/measures/0452	General Surgery	0452	removed	1	0	0	1	0	0
Urinary catheter removed on Postoperative Day 1 (POD 1) or Postoperative Day 2 (POD 2) with day of surgery being day zero	Percentage of Surgical patients greater than 18 years of age with urinary catheter removed on Postoperative Day 1 or Postoperative Day 2 with day of surgery being day zero.	Number of surgical patients whose urinary catheter is removed on POD 1 or POD 2 with day of surgery being day zero.	All selected surgical patients with a catheter in place postoperatively.	Process	postop	0	0	Facility	Centers for Medicare & Medicaid Services	https://p4qm.org/measures/0453	General Surgery	0453	removed	1	0	0	1	0	0
Perioperative Temperature Management	Percentage of patients, regardless of age, who undergo surgical or therapeutic procedures under general or neuraxial anesthesia of 60 minutes duration or longer for whom at least one body temperature greater than or equal to 35.5 degrees Celsius (or 95.9 degrees Fahrenheit) was recorded within the 30 minutes immediately before or the 15 minutes immediately after anesthesia end time	Patients for whom at least one body temperature greater than or equal to 35.5 degrees Celsius (or 95.9 degrees Fahrenheit) was recorded within the 30 minutes immediately before or the 15 minutes immediately after anesthesia end time	All patients, regardless of age, who undergo surgical or therapeutic procedures under general or neuraxial anesthesia of 60 minutes duration or longer	Process	procedure	0	0	Clinician / Facility	American Society of Anesthesiologits	https://p4qm.org/measures/0454	General Surgery	0454	removed	1	0	0	1	1	0
Recording of Clinical Stage Prior to Surgery for Lung Cancer or Esophageal Cancer Resection	Percentage of surgical patients aged 18 years and older undergoing resection for lung or esophageal cancer who had clinical staging provided prior to surgery	Number of all surgical patients aged 18 years and older undergoing treatment procedures for lung or esophageal cancer who had clinical staging provided prior to surgery	Number of all surgical patients undergoing treatment procedures for lung or esophageal cancer	Process	preop	0	0	Clinician / Facility / Population	The Society of Thoracic Surgeons	https://p4qm.org/measures/0455	Thoracic Surgery	0455	removed	0	1	0	0	0	0
Participation in a Systematic National Database for General Thoracic Surgery	Participation in a multi-center data collection and feedback program that provides benchmarking of the physician’s data relative to national programs and uses structural, process, and outcome measures.	Whether or not the physician participates for a 12-month period in at least one multi-center data collection and feedback program that provides benchmarking of the physician’s data relative to national programs and uses structural, process, and outcome measures		Structure	registry	0	0	Clinician	The Society of Thoracic Surgeons	https://p4qm.org/measures/0456	Cardiothoracic Surgery	0456	endorsed	1	0	0	0	0	0
Recording of Performance Status prior to Lung or Esophageal Cancer Resection	Percentage of surgical patients aged 18 years and older undergoing resection for lung or esophageal cancer who had their performance status recorded within two weeks prior to the surgery date	Number of all surgical patients aged 18 years and older undergoing treatment procedures for lung or esophageal cancer who had their performance status recorded within two weeks prior to the surgery date	Number of all surgical patients undergoing treatment procedures for lung or esophageal cancer	Process	preop	0	0	Clinician / Facility / Population	The Society of Thoracic Surgeons	https://p4qm.org/measures/0457	Thoracic Surgery	0457	removed	0	1	0	0	0	0
Pulmonary Function Tests Before Major Anatomic Lung Resection (Pneumonectomy, Lobectomy, or Formal Segmentectomy)	Percentage of thoracic surgical patients aged 18 years and older undergoing at least one pulmonary function test within 12 months prior to a major lung resection (pneumonectomy, lobectomy, or formal segmentectomy)	Number of thoracic surgical patients aged 18 years and older undergoing at least one pulmonary function test within 12 months prior to a major anatomic lung resection.	Number of patients undergoing a major anatomic lung resection	Process	preop	0	0	Clinician / Facility	The Society of Thoracic Surgeons	https://p4qm.org/measures/0458	Thoracic Surgery	0458	removed	0	1	0	0	0	0
Risk-Adjusted Length of Stay >14 Days after Elective Lobectomy for Lung Cancer	Percentage of patients aged 18 years and order undergoing elective lobectomy for lung cancer who had a prolonged length of stay >14 days	Number of patients aged 18 years and older undergoing elective lobectomy for lung cancer who had a prolonged length of stay >14 days	Number of patients aged 18 years and older undergoing elective lobectomy for lung cancer	Outcome	los	0	0	Clinician / Facility	The Society of Thoracic Surgeons	https://p4qm.org/measures/0459	Thoracic Surgery	0459	removed	1	0	0	1	0	0
Risk-Adjusted Morbidity and Mortality for Esophagectomy for Cancer	Percentage of patients aged 18 years and older undergoing elective esophagectomy for esophageal cancer who developed any of the following postoperative conditions: bleeding requiring reoperation, anastomosis leak requiring medical or surgical treatment, reintubation, ventilation >48 hours, pneumonia, or discharge mortality	Number of patients aged 18 years and older undergoing elective esophagectomy for esophageal cancer who developed any of the following postoperative conditions: bleeding requiring reoperation, anastomosis leak requiring medical or surgical treatment, reintubation, ventilation >48 hours, pneumonia, or discharge mortality.	Number of patients aged 18 years and older undergoing elective esophagectomy for esophageal cancer	Outcome	mortality/comp	0	0	Clinician / Facility	The Society of Thoracic Surgeons	https://p4qm.org/measures/0460	Thoracic Surgery	0460	removed	1	1	0	0	0	0
Perioperative Anti-platelet Therapy for Patients undergoing Carotid Endarterectomy	Percentage of patients undergoing carotid endarterectomy (CEA) who are taking an anti-platelet agent (aspirin or clopidogrel or equivilant such as aggrenox/tiglacor etc) within 48 hours prior to surgery and are prescribed this medication at hospital discharge following surgery	Patients over age 18 undergoing carotid endarterectomy who received anti-platlet agents such as aspirin or aspirin-like agents, or P2y12 antagonists within 48 hours prior to the initiation of surgery AND are prescribed this medication at hospital discharge following surgery.	Patients over age 18 undergoing carotid endarterectomy.	Process	medication	0	0	Clinician / Facility	Society for Vascular Surgery	https://p4qm.org/measures/0465	Vascular Surgery	0465	endorsed	0	1	0	0	0	0
Use of Patch during Conventional Carotid Endarterectomy	Percentage of patients undergoing conventional (non-eversion) carotid endarterectomy who have patch closure of the arteriotomy.	Patients over age 18 undergoing conventional (non-eversion) CEA who have patch closure of the arteriotomy.	Patients over age 18 undergoing conventional CEA	Process	procedure	0	0	Clinician / Facility / Integrated Delivery System	Society for Vascular Surgery	https://p4qm.org/measures/0466	General Surgery	0466	removed	0	1	0	0	0	0
Appropriate Prophylactic Antibiotic Received Within One Hour Prior to Surgical Incision – Cesarean section	Percentage of patients undergoing cesarean section who receive appropriate prophylactic antibiotics within 60 minutes of the start of the cesarean delivery, unless the patient is already receiving appropriate antibiotics	Percentage of women who receive recommended antibiotics within one hour before the start of cesarean section. This requires that (a) the antibiotic selection is consistent with current evidence and practice guidelines, and (b) that the antibiotics are given within an hour before delivery.	All patients undergoing cesarean section without evidence of prior infection or already receiving prophylactic antibiotics for other reasons. Patients with significant allergies to penicillin and/or cephalosporins AND allegies to gentamicin and/or clindamycin are also excluded.	Process	anti	0	0	Facility / Population	Massachusetts General Hospital	https://p4qm.org/measures/0472	Surgery / Perinatal Health	0472	removed	1	0	0	1	0	0
Appropriate DVT prophylaxis in women undergoing cesarean delivery	Measure adherance to current ACOG, SMFM recommendations for use of DVT prophylaxis in women undergoing cesarean delivery. Current ACOG and SMFM recommendations call for the use of pneumatic compression devices in all women undergoing cesarean delivery who are not already receiving medical VTE prophylaxis.	Number of women undergoing cesarean delivery who receive either fractionated or unfractionated heparin or heparinoid, or pneumatic compression devices prior to surgery	All women undergoing cesarean delivery.	Process	med	0	0	Facility	Hospital Corporation of America	https://p4qm.org/measures/0473	Perinatal Health	0473	removed	1	1	0	0	0	0
Ambulatory surgery patients with appropriate method of hair removal	Percentage of ASC admissions with appropriate surgical site hair removal.	ASC admissions with surgical site hair removal with a razor or clippers from the scrotal area, or with clippers or depilatory cream from all other surgical sites	All ASC admissions with surgical site hair removal	Process	prep	0	0	Facility / Agency	ASC Quality Collaboration	https://p4qm.org/measures/0515	Surgery	0515	removed	1	0	0	0	0	0
Use of IMA in isolated CABG	Percent of patients undergoing isolated CABG who received an IMA graft.	Number of patients who receive IMA graft	Number of patients eligible to receive IMA graft undergoing CABG	Process	procedure	0	0	Clinician	The Society of Thoracic Surgeons	https://p4qm.org/measures/0516	Cardiac Surgery	0516	removed	0	1	0	0	0	0
Prophylactic Antibiotic Received Within One Hour Prior to Surgical Incision	Surgical patients with prophylactic antibiotics initiated within one hour prior to surgical incision. Patients who received vancomycin or a fluoroquinolone for prophylactic antibiotics should have the antibiotics initiated within two hours prior to surgical incision. Due to the longer infusion time required for vancomycin or a fluoroquinolone, it is acceptable to start these antibiotics within tw…	Number of surgical patients with prophylactic antibiotics initiated within one hour prior to surgical incision (two hours if receiving vancomycin, in Appendix C, Table 3.8, or a fluoroquinolone, in Appendix C, Table 3.10).	All selected surgical patients with no evidence of prior infection.	Process	antibiotic	0	0	Facility	Centers for Medicare & Medicaid Services	https://p4qm.org/measures/0527	Multispecialty	0527	reserve	0	0	0	1	0	0
Prophylactic Antibiotic Selection for Surgical Patients	Surgical patients who received prophylactic antibiotics consistent with current guidelines (specific to each type of surgical procedure).	Number of surgical patients who received prophylactic antibiotics recommended for their specific surgical procedure.	All selected surgical patients with no evidence of prior infection.	Process	antibiotic	0	0	Facility	Centers for Medicare & Medicaid Services	https://p4qm.org/measures/0528	Multispecialty	0528	reserve	0	1	0	0	0	0
Prophylactic Antibiotics Discontinued Within 24 Hours After Surgery End Time	Surgical patients whose prophylactic antibiotics were discontinued within 24 hours after Anesthesia End Time. The Society of Thoracic Surgeons (STS) Practice Guideline for Antibiotic Prophylaxis in Cardiac Surgery (2006) indicates that there is no reason to extend antibiotics beyond 48 hours for cardiac surgery and very explicitly states that antibiotics should not be extended beyond 48 hours eve…	Number of surgical patients whose prophylactic antibiotics were discontinued within 24 hours after Anesthesia End Time (48 hours for CABG or Other Cardiac Surgery)	All selected surgical patients with no evidence of prior infection.	Process	antibiotic	0	0	Facility	Centers for Medicare & Medicaid Services	https://p4qm.org/measures/0529	Multispecialty	0529	reserve	0	0	0	1	0	0
Patient Safety Indicator (PSI) 90: Patient Safety and Adverse Events Composite	The PSI 90 composite measure summarizes patient safety across multiple indicators for the CMS Medicare fee-for-service population.	PSI 03: Discharges, among cases meeting the inclusion and exclusion rules for the denominator, with any secondary ICD-10-CM diagnosis codes for pressure ulcer stage III or IV (or unstageable). PSI 06: Discharges, among cases meeting the inclusion and exclusion rules for the denominator, with any secondary ICD-10-CM diagnosis codes for iatrogenic pneumothorax. PSI 08: Discharges, among cases meeti…	PSI 03: Surgical or medical discharges, for patients ages 18 years and older. Surgical and medical discharges are defined by specific MS-DRG codes. PSI 06: Surgical and medical discharges, for patients ages 18 years and older. Surgical and medical discharges are defined by specific MS-DRG codes. PSI 08: Discharges, for patients ages 18 years and older, in a medical DRG or in a surgical DRG, with …	Composite (Outcome)	complications	0	1	Facility	Centers for Medicare & Medicaid Services	https://p4qm.org/measures/0531	Multispecialty	0531	endorsed	1	0	0	0	0	0
Postoperative Respiratory Failure Rate (PSI 11)	Postoperative respiratory failure (secondary diagnosis), prolonged mechanical ventilation, or reintubation cases per 1,000 elective surgical discharges for patients ages 18 years and older. Excludes cases with principal diagnosis for acute respiratory failure; cases with secondary diagnosis for acute respiratory failure present on admission; cases in which tracheostomy is the only operating room …	Discharges, among cases meeting the inclusion and exclusion rules for the denominator, with either: • any secondary ICD-10-CM diagnosis code for acute respiratory failure; or • any secondary ICD-10-PCS procedure codes for a mechanical ventilation for 96 consecutive hours or more that occurs zero or more days after the first major operating room procedure code (based on days from admission to proc…	Elective surgical discharges, for patients ages 18 years and older, with any-listed ICD-10-PCS procedure codes for an operating room procedure. Elective surgical discharges are defined by specific MS-DRG codes with admission type recorded as elective (SID ATYPE=3).	Outcome	comp	0	0	Facility	Agency for Healthcare Research and Quality	https://p4qm.org/measures/0533	Surgery	0533	removed	1	0	0	0	0	0
Hospital specific risk-adjusted measure of mortality or one or more major complications within 30 days of a lower extremity bypass (LEB).	Hospital specific risk-adjusted measure of mortality or one or more of the following major complications (cardiac arrest, myocardial infarction, CVA/stroke, on ventilator >48 hours, acute renal failure (requiring dialysis), bleeding/transfusions, graft/prosthesis/flap failure, septic shock, sepsis, and organ space surgical site infection), within 30 days of a lower extremity bypass (LEB) in patie…	Outcome: Death or one or more of the following major complications (cardiac arrest, myocardial infarction, CVA/stroke, on ventilator >48 hours, acute renal failure (requiring dialysis), bleeding/transfusions, graft/prosthesis/flap failure, septic shock, sepsis, and organ space surgical site infection) in patients undergoing lower extremity bypass surgery.	Adult patients age 16 and older undergoing lower extremity bypass surgery	Outcome	mortality	0	0	Facility	American College of Surgeons	https://p4qm.org/measures/0534	Vascular Surgery	0534	removed	1	1	0	0	0	0
Primary Open-Angle Glaucoma: Reduction of Intraocular Pressure by 15% or Documentation of a Plan of Care	Percentage of patients aged 18 years and older with a diagnosis of primary open-angle glaucoma whose glaucoma treatment has not failed (the most recent IOP was reduced by at least 15% from the pre-intervention level) OR if the most recent IOP was not reduced by at least 15% from the pre-intervention level a plan of care was documented within 12 months	Patients whose glaucoma treatment has not failed (the most recent intraocular pressure (IOP) was reduced by at least 15% from the pre-intervention level) OR if the most recent IOP was not reduced by at least 15% from the pre-intervention level a plan of care was documented within 12 months	All patients aged 18 years and older with a diagnosis of primary open-angle glaucoma	Outcome	Symptom Improvement or documentation of treatment plan	0	0	Clinician	American Academy of Ophthalmology	https://p4qm.org/measures/0563	Ophthalmologic Surgery	0563	endorsed	0	1	0	0	0	0
Cataracts: Complications within 30 Days Following Cataract Surgery Requiring Additional Surgical Procedures	Percentage of patients aged 18 years and older with a diagnosis of uncomplicated cataract who had cataract surgery and had any of a specified list of surgical procedures in the 30 days following cataract surgery which would indicate the occurrence of any of the following major complications: retained nuclear fragments, endophthalmitis, dislocated or wrong power IOL, retinal detachment, or wound d…	Patients who had one or more specified operative procedures for any of the following major complications within 30 days following cataract surgery: retained nuclear fragments, endophthalmitis, dislocated or wrong power IOL, retinal detachment, or wound dehiscence	All patients aged 18 years and older who had cataract surgery and no significant ocular conditions impacting the surgical complication rate	Outcome	complications	0	0	Clinician	American Academy of Ophthalmology	https://p4qm.org/measures/0564	Ophthalmologic Surgery	0564	endorsed	1	0	0	0	0	0
Cataracts: 20/40 or Better Visual Acuity within 90 Days Following Cataract Surgery	Percentage of patients aged 18 years and older with a diagnosis of uncomplicated cataract who had cataract surgery and no significant ocular conditions impacting the visual outcome of surgery and had best-corrected visual acuity of 20/40 or better (distance or near) achieved within 90 days following the cataract surgery	Patients who had best-corrected visual acuity of 20/40 or better (distance or near) achieved within 90 days following cataract surgery	All patients aged 18 years and older who had cataract surgery	Outcome	function	0	0	Clinician	American Academy of Ophthalmology	https://p4qm.org/measures/0565	Ophthalmologic Surgery	0565	endorsed	0	1	0	0	0	0
Perioperative Care: Discontinuation of Prophylactic Antibiotics (Cardiac Procedures)	Percentage of cardiac surgical patients aged 18 years and older undergoing procedures with the indications for prophylactic antibiotics AND who received a prophylactic antibiotic, who have an order for discontinuation of prophylactic antibiotics within 48 hours of surgical end time.	Cardiac surgical patients who have an order for discontinuation of prophylactic antibiotics within 48 hours of surgical end time.	All cardiac surgical patients aged 18 years and older undergoing procedures with the indications for prophylactic antibiotics AND who received a prophylactic antibiotic	Process	anti	0	0	Clinician	Physician Consortium for Performance Improvement	https://p4qm.org/measures/0637	Cardiac Surgery	0637	removed	1	1	0	1	0	0
Cardiac Rehabilitation Patient Referral From an Inpatient Setting	Percentage of patients admitted to a hospital with a primary diagnosis of an acute myocardial infarction or chronic stable angina or who during hospitalization have undergone coronary artery bypass (CABG) surgery, a percutaneous coronary intervention (PCI), cardiac valve surgery (CVS), or cardiac transplantation who are referred to an early outpatient cardiac rehabilitation/secondary prevention p…	Number of eligible patients with a qualifying event/diagnosis who have been referred to an outpatient Cardiac Rehabilitation/Secondary Prevention (CR/SP) program prior to hospital discharge or have a documented medical or system reason why such a referral was not made.	Number of hospitalized patients in the reporting period hospitalized with a qualifying cardiovascular disease event/diagnosis who do not meet any of the criteria listed in the denominator exclusion section below.	Process	follow-up	0	0	Clinician / Facility	American Heart Association	https://p4qm.org/measures/0642	Cardiothoracic Surgery	0642	endorsed	0	1	0	0	0	0
Cardiac Rehabilitation Patient Referral From an Outpatient Setting	Percentage of patients evaluated in an outpatient setting who in the previous 12 months have experienced an acute myocardial infarction or chronic stable angina or who have undergone coronary artery bypass (CABG) surgery, a percutaneous coronary intervention (PCI), cardiac valve surgery (CVS), or cardiac transplantation, who have not already participated in an early outpatient cardiac rehabilitat…	Number of patients in an outpatient clinical practice who have had a qualifying event/diagnosis during the previous 12 months, who have been referred to an outpatient Cardiac Rehabilitation/Secondary Prevention (CR/SP) program. (Note: The program may include a traditional CR/SP program based on face-to-face interactions and training sessions or may include other options such as home-based approac…	Number of patients in an outpatient clinical practice who have had a qualifying cardiovascular event in the previous 12 months and who do not meet any of the criteria listed in the denominator exclusion section below, and who have not participated in an outpatient cardiac rehabilitation program since the qualifying event/diagnosis.	Process	follow-up	0	0	Clinician	American Heart Association	https://p4qm.org/measures?combine=0643	Cardiothoracic Surgery	0643	endorsed	0	1	0	0	0	0
Cardiac Imaging for Preoperative Risk Assessment for Non-Cardiac, Low-Risk Surgery	This measure calculates the percentage of stress echocardiography, single photon emission computed tomography myocardial perfusion imaging (SPECT MPI), stress magnetic resonance imaging (MRI), or computed coronary tomography angiography (CCTA) performed at each facility in the 30 days prior to an ambulatory non-cardiac, low-risk surgery performed at any location. The measure is calculated based o…	The number of stress echocardiography, SPECT MPI, stress MRI, and CCTA tests performed in a hospital outpatient department within 30 days of an ambulatory non-cardiac, low-risk surgery performed at any location (e.g., same hospital, other hospital, or physician’s office), for Medicare beneficiaries aged 18 years and older.	The number of stress echocardiography, SPECT MPI, stress MRI, and CCTA studies performed in a hospital outpatient department on Medicare beneficiaries within a 12-month time window, for Medicare beneficiaries aged 18 years and older.	Efficiency	low value	0	0	Facility	Centers for Medicare & Medicaid Services	https://p4qm.org/measures/0669	Cardiac Surgery	0669	removed	1	0	0	0	1	0
Cardiac stress imaging not meeting appropriate use criteria: Preoperative evaluation in low risk surgery patients	Percentage of stress SPECT MPI, stress echo, CCTA, or CMR performed in low risk surgery patients for preoperative evaluation	Number of stress SPECT MPI, stress echo, CCTA, or CMR performed in patients undergoing low risk surgery as a part of the preoperative evaluation	Number of stress SPECT MPI, stress echo, CCTA, and CMR performed	Efficiency	low value	0	0	Clinician / Facility	American College of Cardiology	https://p4qm.org/measures/0670	Cardiac Surgery	0670	removed	1	0	0	0	1	0
STS CABG Composite Score	The STS CABG Composite Score comprises four domains consisting of 11 individually NQF-endorsed cardiac surgery measures: Domain 1) Absence of Operative Mortality – Proportion of patients (risk-adjusted) who do not experience operative mortality. Operative mortality is defined as death during the same hospitalization as surgery or after discharge but within 30 days of the procedure; Domain 2) Abse…			Composite (Outcome)	mortality/comp	0	1	Clinician / Facility	The Society of Thoracic Surgeons	https://publicreporting.sts.org/cabg-composite-score https://p4qm.org/measures/0696	Cardiothoracic Surgery	0696	endorsed	1	0	0	0	0	0
Risk Adjusted Case Mix Adjusted Elderly Surgery Outcomes Measure	This is a hospital based, risk adjusted, case mix adjusted elderly surgery aggregate clinical outcomes measure of adults 65 years of age and older.	The outcome of interest is hospital-specific risk-adjusted mortality, a return to the operating room, or any of the following morbidities as defined by American College of Surgeons National Surgical Quality Improvement Program (ACS NSQIP): Cardiac Arrest requiring CPR, Myocardial Infarction, Sepsis, Septic Shock, Deep Incisional Surgical Site Infection (SSI), Organ/Space SSI, Wound Disruption, Un…	Patients undergoing any ACS NSQIP listed (CPT) surgical procedure who are 65 years of age or older. (See appendix of roughly 2900 ACS NSQIP eligible CPT codes)	Outcome	mortality/comp	0	0	Facility	American College of Surgeons	https://p4qm.org/measures/0697	General Surgery	0697	removed	1	1	0	0	0	0
Risk Adjusted Colon Surgery Outcome Measure	This is a hospital based, risk adjusted, case mix adjusted morbidity and mortality aggregate outcome measure of adults 18+ years undergoing colon surgery.	The outcome of interest is 30-day, hospital-specific risk-adjusted (all cause) mortality, unplanned reoperation, or any of the following morbidities as defined by American College of Surgeons National Surgical Quality Improvement Program (ACS NSQIP): cardiac arrest requiring CPR, myocardial Infarction, sepsis, septic shock, deep incisional surgical site infection (SSI), organ space SSI, wound dis…	Patients undergoing any ACS NSQIP listed (primary CPT ) colon procedure. (44140, 44141, 44143, 44144, 44145, 44146, 44147, 44150, 44151, 44160, 44204, 44205, 44206, 44207, 44208, 44210)	Outcome	mortality/comp	0	0	Facility	American College of Surgeons	https://p4qm.org/measures/0706	General Surgery	0706	removed	1	1	0	0	0	0
Ventriculoperitoneal (VP) shunt malfunction rate in children	This measure is a 30-day malfunction rate for hospitals that perform cerebrospinal ventriculoperitoneal shunt operations in children between the ages of 0 and 18 years.	The number of initial ventriculoperitoneal (VP) shunt placement procedures performed on children between the ages of 0 and 18 years of age that malfunction and result in shunt revision within 30 days of initial placement.	The total number of initial cerebrospinal VP shunt procedures performed on children between the ages of 0 and 18 years.	Outcome	comp	0	0	Facility	Boston Children's Hospital	https://p4qm.org/measures/0713	Pediatric Cardiac Surgery	0713	removed	1	0	0	0	0	0
Standardized mortality ratio for neonates undergoing non-cardiac surgery	This measure is a ratio of observed to expected rate of in-hospital mortality following non-cardiac surgery among infants <= 30 days of age, risk-adjusted.	Cases of non-cardiac surgery among infants <= 30 days of age resulting in in-hospital death.	Total cases of non-cardiac surgery among infants <= 30 days of age.	Outcome	mortality	0	0	Facility	Boston Children's Hospital	https://p4qm.org/measures/0714	Pediatric Surgery	0714	removed	1	0	0	0	0	0
Surgical Volume for Pediatric and Congenital Heart Surgery: Total Programmatic Volume and Programmatic Volume Stratified by the 5 STAT Mortality Categories	Surgical volume for pediatric and congenital heart surgery: total programmatic volume and programmatic volume stratified by the 5 Society of Thoracic Surgeons - European Association for Cardio-Thoracic Surgery Congenital Heart Surgery Mortality Categories (STAT Mortality Categories)	Total number of pediatric and congenital cardiac surgery operations and 2) number of pediatric and congenital cardiac surgery operations in each of the strata of complexity specified by the 5 Society of Thoracic Surgeons - European Association for Cardio-Thoracic Surgery Congenital Heart Surgery Mortality Categories (STAT Mortality Categories)		Structure	volume	0	0	Clinician	The Society of Thoracic Surgeons	https://p4qm.org/measures/0732	Cardiothoracic Surgery	0732	endorsed	1	0	0	0	0	0
Operative Mortality Stratified by the 5 STAT Mortality Categories	Percent of patients undergoing index pediatric and/or congenital heart surgery who die, including both 1) all deaths occurring during the hospitalization in which the procedure was performed, even if after 30 days (including patients transferred to other acute care facilities), and 2) those deaths occurring after discharge from the hospital, but within 30 days of the procedure, stratified by the …	Number of patients undergoing index pediatric and/or congenital heart surgery who die, including both 1) all deaths occurring during the hospitalization in which the procedure was performed, even if after 30 days (including patients transferred to other acute care facilities), and 2) those deaths occurring after discharge from the hospital, but within 30 days of the procedure, stratified by the f…	All patients undergoing index pediatric and/or congenital heart surgery	Outcome	mortality	0	0	Clinician	The Society of Thoracic Surgeons	https://p4qm.org/measures/0733	Cardiothoracic Surgery	0733	endorsed	1	0	0	0	0	0
Participation in a National Database for Pediatric and Congenital Heart Surgery	Participation in at least one multi-center, standardized data collection and feedback program for pediatric and congenital heart surgery that provides benchmarking of the physician’s data relative to national and regional programs and uses process and outcome measures.	Whether or not there is participation in at least one multi-center data collection and feedback program for pediatric and congenital heart surgery.		Structure	registry	0	0	Clinician	The Society of Thoracic Surgeons	https://p4qm.org/measures/0734	Cardiothoracic Surgery	0734	endorsed	1	0	0	0	0	0
Survival Predictor for Esophagectomy Surgery	A reliability adjusted measure of Esophagectomy surgical performance that optimally combines two important domains: Esophagectomy hospital volume and Esophagectomy operative mortality, to provide predictions on hospital Esophagectomy survival rates in patients age 18 and over.	Outcome: Survival of esophageal cancer patients age 18 and over who undergo an esophagectomy.	Included Population: All hospital patients age 18 and over with esophageal cancer who had an esophagectomy.	Outcome	mortality	0	0	Facility	Leapfrong Group	https://p4qm.org/measures/0737	Thoracic Surgery	0737	removed	1	1	0	0	1	0
Survival Predictor for Pancreatic Resection Surgery	A reliability adjusted measure of pancreatic resection surgical performance that optimally combines two important domains: Pancreatic resection hospital volume and pancreatic operative mortality, to provide predictions on hospital pancreatic survival rates in patients age 18 and.	Outcome: Survival of pancreatic cancer patients age 18 and over who undergo a pancreatic resection	Included Population: All hospital patients age 18 and over with pancreatic cancer who had a pancreatic resection.	Outcome	mortality	0	0	Facility	Leapfrong Group	https://p4qm.org/measures/0738	Thoracic Surgery	0738	removed	1	1	0	0	1	0
Risk Adjusted Urinary Tract Infection Outcome Measure After Surgery	Risk adjusted, case mix adjusted urinary tract infection outcome measure of adults 18+ years after surgical procedure.	The outcome of interest is a hospital-specific assessment of risk-adjusted Urinary Tract Infection (UTI: as defined by American College of Surgeons National Surgical Quality Improvement Program (ACS NSQIP)defined below) within 30 days of any listed (CPT) surgical procedure: the list of eligible CPT codes is attached separately.	Patients undergoing any of the listed (CPT) surgical procedures- list is attached separately. Specifically excluded are certain CPTs involving the urinary tract (excluded: 50220, 50545, 50400, 50205, 51040, 54640, 53852, 55866, 52450, 52234). See attached submitted list of eligible CPT codes.	Outcome	comp	0	0	Facility / Population	American College of Surgeons	https://p4qm.org/measures/0751	Surgery	0751	removed	1	0	0	0	0	0
American College of Surgeons – Centers for Disease Control and Prevention (ACS-CDC) Harmonized Procedure Specific Surgical Site Infection (SSI) Outcome Measure	Facility adjusted Standardized Infection Ratio (SIR) and Adjusted Ranking Metric (ARM) for deep incisional and organ/space Surgical Site Infections (SSI) at the primary incision site among adult patients aged >= 18 years as reported through the CDC National Health and Safety Network (NHSN).	Deep incisional primary (DIP) and organ/space SSIs during the 30-day postoperative period among patients = 18 years of age, who undergo inpatient colon surgeries or abdominal hysterectomies. SSIs will be identified before discharge from the hospital, upon readmission to the same hospital, or during outpatient care or admission to another hospital (post-discharge surveillance). Infection present a…	An NHSN Operative Procedure is a procedure: • that is included in the ICD-10-PCS or CPT NHSN operative procedure code mapping. And • takes place during an operation where at least one incision (including laparoscopic approach and cranial Burr holes) is made through the skin or mucous membrane, or reoperation via an incision that was left open during a prior operative procedure And • takes place i…	Outcome	complications	0	0	Facility	Centers for Disease Control and Prevention	https://p4qm.org/measures/0753	Multispecialty	0753	endorsed	1	0	0	0	0	0
Risk-Adjusted Operative Mortality for Mitral Valve (MV) Repair	Percent of patients aged 18 years and older undergoing MV Repair who die, including both 1) all deaths occurring during the hospitalization in which the procedure was performed, even if after 30 days, and 2) those deaths occurring after discharge from the hospital, but within 30 days of the procedure	Number of patients aged 18 years and older undergoing MV Repair who die, including both 1) all deaths occurring during the hospitalization in which the operation was performed, even if after 30 days, and 2) those deaths occurring after discharge from the hospital, but within 30 days of the procedure	All patients undergoing isolated MV repair surgery	Outcome	mortality	0	0	Clinician / Facility	The Society of Thoracic Surgeons	https://p4qm.org/measures/1501	Cardiothoracic Surgery	1501	endorsed	1	0	0	0	0	0
Risk-Adjusted Operative Mortality for Mitral Valve (MV) Repair + CABG Surgery	Percent of patients aged 18 years and older undergoing combined MV Repair and CABG who die, including both 1) all deaths occurring during the hospitalization in which the procedure was performed, even if after 30 days, and 2) those deaths occurring after discharge from the hospital, but within 30 days of the procedure	Number of patients aged 18 years and older undergoing combined MV Repair and CABG who die, including both 1) all deaths occurring during the hospitalization in which the operation was performed, even if after 30 days, and 2) those deaths occurring after discharge from the hospital, but within 30 days of the procedure	All patients undergoing combined MV Repair + CABG	Outcome	mortality	0	0	Clinician / Facility	The Society of Thoracic Surgeons	https://p4qm.org/measures/1502	Cardiothoracic Surgery	1502	endorsed	1	0	0	0	0	0
Statin Therapy at Discharge after Lower Extremity Bypass (LEB)	Percentage of patients aged 18 years and older undergoing infrainguinal lower extremity bypass who are prescribed a statin medication at discharge.	Patients undergoing infrainguinal lower extremity bypass who are prescribed a statin medication at discharge.	All patients aged 18 years and older undergoing lower extremity bypass as defined above who are discharged alive, excluding those patients who are intolerant to statins.	Process	medication	0	0	Clinician / Facility	Society for Vascular Surgery	https://p4qm.org/measures/1519	Vascular Surgery	1519	endorsed	0	1	0	0	0	0
Rate of Open Repair of Abdominal Aortic Aneurysms (AAA) Where Patients Are Discharged Alive	Percentage of asymptomatic patients undergoing open repair of abdominal aortic aneurysms (AAA)who are discharged alive.	Patients discharged alive/home following open repair of asymptomatic AAAs in men with < 6 cm diameter and women with < 5.5 cm diameter AAAs.	All elective open repairs of asymptomatic AAAs in men with < 6 cm dia and women with < 5.5 cm dia AAAs	Outcome	mortality	0	0	Clinician / Facility	Society for Vascular Surgery	https://p4qm.org/measures/1523	Vascular Surgery	1523	endorsed	1	0	0	0	0	0
In-hospital mortality following elective EVAR of AAAs	Percentage of patients undergoing elective endovascular repair of asymptomatic infrarenal abdominal aortic aneurysms (AAA) who die while in hospital.	Mortality following elective endovascular infrarenal AAA repair of asymptomatic AAAs in men with < 6 cm dia and women with < 5.5 cm dia AAAs	All elective endovascular repairs of asymptomatic AAAs in men with < 6 cm dia and women with < 5.5 cm dia AAAs	Outcome	mortality	0	0	Clinician / Facility	Society for Vascular Surgery	https://p4qm.org/measures/1534	Vascular Surgery	1534	endorsed	1	0	0	0	0	0
Cataracts: Improvement in Patient’s Visual Function within 90 Days Following Cataract Surgery	Percentage of patients aged 18 years and older who had cataract surgery and had improvement in visual function achieved within 90 days following the cataract surgery	Patients 18 years and older in sample who had improvement in visual function achieved within 90 days following cataract surgery, based on completing a pre-operative and post-operative visual function instrument	All patients aged 18 years and older in sample who had cataract surgery	Outcome	function	0	0	Clinician	American Academy of Ophthalmology	https://p4qm.org/measures/1536	Eye Surgery	1536	removed	0	1	1	0	0	1
Postoperative Stroke or Death in Asymptomatic Patients undergoing Carotid Endarterectomy	Percentage of patients age 18 or older without carotid territory neurologic or retinal symptoms within the one year immediately preceding carotid endarterectomy (CEA) who experience stroke or death following surgery while in the hospital.	Patients age 18 or older without preoperative carotid territory neurologic or retinal symptoms within the one year immediately preceding CEA who experience stroke or death during their hospitalization following carotid endarterectomy	Asymptomatic patients (based on NASCET criteria) on the within one year of CEA	Outcome	mortality/comp	0	0	Clinician / Facility	Society for Vascular Surgery	https://p4qm.org/measures/1540	Vascular Surgery	1540	endorsed	1	0	0	0	0	0
Postoperative Stroke or Death in Asymptomatic Patients undergoing Carotid Artery Stenting (CAS)	Percentage of patients 18 years of age or older without carotid territory neurologic or retinal symptoms within 120 days immediately proceeding carotid angioplasty and stent (CAS) placement who experience stroke or death during their hospitalization for this procedure. This measure is proposed for both hospitals and individual interventionalists	Patients over age 18 without preoperative carotid territory neurologic or retinal symptoms within one year of their procedure who experience stroke or death during their hospitalization following elective carotid artery angioplasty and stent placement.	Patients over age 18 without preoperative carotid territory neurologic or retinal symptoms within one year immediately preceding carotid artery stenting.	Outcome	mortality/comp	0	0	Clinician / Facility	Society for Vascular Surgery	https://p4qm.org/measures/1543	Vascular Surgery	1543	endorsed	1	0	0	0	0	0
Hospital-level risk-standardized complication rate (RSCR) following elective primary total hip arthroplasty (THA) and/or total knee arthroplasty (TKA)	The measure estimates a hospital-level risk-standardized complication rate (RSCR) associated with elective primary THA and TKA in Medicare Fee-For-Service beneficiaries who are age 65 and older. The outcome (complication) is defined as any one of the specified complications occurring from the date of index admission to 90 days post date of the index admission (the admission included in the measur…	The outcome for this measure is any complication occurring during the index admission (not coded present on arrival) to 90 days post-date of the index admission. Complications are counted in the measure only if they occur during the index hospital admission or during a readmission. The complication outcome is a dichotomous (yes/no) outcome. If a patient experiences one or more of these complicati…	The target population for the publicly reported measure includes admissions for Medicare FFS beneficiaries who are at least 65 years of age undergoing elective primary THA and/or TKA procedures.	Outcome	complications	0	0	Facility	Centers for Medicare & Medicaid Services	chrome-extension://efaidnbmnnnibpcajpcglclefindmkaj/https://innovation.cms.gov/files/fact-sheet/bpciadvanced-fs-nqf1550.pdf https://p4qm.org/measures/1550	Orthopaedic surgery	1550	endorsed	1	0	0	0	0	0
Hospital-level 30-day risk-standardized readmission rate (RSRR) following elective primary total hip arthroplasty (THA) and/or total knee arthroplasty (TKA)	The measure estimates a hospital-level risk-standardized readmission rate (RSRR) following elective primary THA and/or TKA in Medicare Fee-For-Service (FFS) beneficiaries who are 65 years and older. The outcome (readmission) is defined as unplanned readmission for any cause within 30 days of the discharge date for the index admission (the admission included in the measure cohort). A specified set…	The outcome for this measure is 30-day readmissions. We define readmissions as inpatient admissions for any cause, with the exception of certain planned readmissions, within 30 days from the date of discharge of the index hospitalization. If a patient has more than one unplanned admission (for any reason) within 30 days after discharge from the index admission, only one is counted as a readmissio…	The target population for the publicly reported measure includes admissions for Medicare FFS beneficiaries who are at least 65 years of age undergoing elective primary THA and/or TKA procedures.	Outcome	readmit	0	0	Facility	Centers for Medicare & Medicaid Services	https://www.cms.gov/Medicare/Quality-Initiatives-Patient-Assessment-Instruments/Value-Based-Programs/HRRP/Hospital-Readmission-Reduction-Program https://p4qm.org/measures/1551	Orthopaedic surgery	1551	endorsed	1	0	0	0	0	0
ETG Based HIP/KNEE REPLACEMENT cost of care measure	The measure focuses on resources used to deliver episodes of care for patients who have undergone a Hip/Knee Replacement. Hip Replacement and Knee Replacement episodes are initially defined using the Episode Treatment Groups (ETG) methodology and describe the unique presence of the condition for a patient and the services involved in diagnosing, managing and treating the condition. The Procedure …			Cost	cost	0	0	Clinician / Facility / Health Plan / Integrated Delivery System / Population	Optum	https://p4qm.org/measures/1609	Musculoskeletal	1609	removed	0	0	1	0	0	1
Consumer Assessment of Healthcare Providers and Systems (CAHPS)® Surgical Care Survey Version 2.0	The following 6 composites and 1 single-item measure are generated from the Consumer Assessment of Healthcare Providers and Systems (CAHPS®) Surgical Care Survey. Each measure is used to assess a particular domain of surgical care quality from the patient’s perspective. Measure 1: Information to help you prepare for surgery (2 items) Measure 2: How well surgeon communicates with patients before s…	We recommend that S-CAHPS Survey items and composites be calculated using a top-box scoring method. The top box score refers to the percentage of patients whose responses indicated excellent performance for a given measure. This approach is a kind of categorical scoring because the emphasis is on the score for a specific category of responses. The top box numerator for the Overall Rating of Surge…	The measure’s denominator is the number of survey respondents. The target population for the survey is adult patients (age 18 and over) who had a major surgery as defined by Common Procedural Terminology (CPT) codes (90 day globals) within 3 to 6 months prior to the start of the survey. Results will typically be compiled over a 12-month period.	Patient Reported Outcome	patient experience	1	1	Clinician	American College of Surgeons	https://www.ahrq.gov/cahps/surveys-guidance/surgical/index.html https://p4qm.org/measures/1741	Multispecialty	1741	endorsed	0	0	1	0	0	0
Risk-Adjusted Morbidity and Mortality for Lung Resection for Lung Cancer	Percentage of patients greater than or equal to 18 years of age undergoing elective lung resection (Open or VATS wedge resection, segmentectomy, lobectomy, bilobectomy, sleeve lobectomy, pneumonectomy) for lung cancer who developed any of the following postoperative complications: reintubation, need for tracheostomy, initial ventilator support > 48 hours, ARDS, pneumonia, pulmonary embolus, bronc…	Number of patients greater than or equal to 18 years of age undergoing elective lung resection (Open or VATS wedge resection, segmentectomy, lobectomy, bilobectomy, sleeve lobectomy, pneumonectomy) for lung cancer who developed any of the following postoperative complications: reintubation, need for tracheostomy, initial ventilator support > 48 hours, ARDS, pneumonia, pulmonary embolus, bronchopl…	Number of patients greater than or equal to 18 years of age undergoing elective lung resection (Open or VATS wedge resection, segmentectomy, lobectomy, bilobectomy, sleeve lobectomy, pneumonectomy) for lung cancer	Outcome	mortality/comp	0	0	Facility	The Society of Thoracic Surgeons	https://p4qm.org/measures/1790	Thoracic Surgery	1790	removed	1	1	0	0	0	0
Performing vaginal apical suspension at the time of hysterectomy to address pelvic organ prolapse	Percentage of patients undergoing hysterectomy for the indication of pelvic organ prolapse in which a concomitant vaginal apical suspension (i.e. uterosacral, iliococygeus, sacrospinous or sacral colpopexy, or enterocele repair) is performed.	The number of patients who have a concomitant vaginal apical suspension (i.e.enterocele repair, uterosacral-, iliococygeus-, sacrospinous- or sacral- colpopexy) at the time of hysterectomy for pelvic organ prolapse.	Hysterectomy performed for the indication of pelvic organ prolapse	Process	procedure	0	0	Clinician	American Urogynoecologic Society	https://p4qm.org/measures/2038	Genitourinary	2038	removed	1	0	0	0	1	0
Reduction of Complications through the use of Cystoscopy during Surgery for Stress Urinary Incontinence	Percentage of SUI surgeries for which cystoscopy was used during the surgical procedure to reduce complications	Female patients who had SUI surgery for which cystoscopy was used during the surgical procedure to reduce complications	Female patients who had SUI surgeries (without concomitant surgery for prolapse	Process	procedure	0	0	Clinician	American Urogynoecologic Society	https://p4qm.org/measures/2052	Urology	2052	removed	1	0	0	0	0	0
Performing cystoscopy at the time of hysterectomy for pelvic organ prolapse to detect lower urinary tract injury	Percentage of patients who undergo cystoscopy to evaluate for lower urinary tract injury at the time of hysterectomy for pelvic organ prolapse.	Numerator is the number of patients in whom an intraoperative cystoscopy was performed to evaluate for lower urinary tract injury at the time of hysterectomy for pelvic organ prolapse.	The number of patients undergoing hysterectomy for pelvic organ prolapse (identified by CPT codes for hysterectomy and ICD9/10 diagnoses of prolapse as listed in S.9).	Process	procedure	0	0	Clinician	American Urogynoecologic Society	https://p4qm.org/measures/2063	General Surgery	2063	endorsed	0	1	0	0	0	0
Hospital 30-Day All-Cause Risk-Standardized Readmission Rate (RSRR) following Vascular Procedures	This measure estimates hospital risk-standardized 30-day unplanned readmission rates following hospital stays with one or more qualifying vascular procedure in patients who are 65 years of age or older and either admitted to the hospital (inpatients) for their vascular procedure(s) or receive their procedure(s) at a hospital but are not admitted as an inpatient (outpatients). Both scenarios are h…	The outcome for this measure is 30-day all-cause unplanned readmission following a qualifying index hospital stay (see S.7-S.11 for more details). We define a readmission as a subsequent hospital inpatient admission within 30 days of either the discharge date (for inpatients) or claim end date (for outpatients – hereafter referred to as "discharge date") following a qualifying hospital stay. We d…	The target population for this measure includes inpatient and outpatient hospital stays for patients at least 65 years of age who receive one or more qualifying vascular procedure.	Outcome	readmit	0	0	Facility	Centers for Medicare & Medicaid Services	https://p4qm.org/measures/2513	Vascular Surgery	2513	removed	1	0	0	0	1	0
Risk-Adjusted Coronary Artery Bypass Graft (CABG) Readmission Rate	Risk-adjusted percentage of Medicare fee-for-service beneficiaries aged 65 and older who undergo isolated coronary artery bypass grafting (CABG) and are discharged alive but have a subsequent acute care hospital inpatient admission within 30 days of the date of discharge from the CABG hospitalization.	Number of Medicare fee-for-service beneficiaries aged 65 and older who undergo isolated coronary artery bypass grafting (CABG) and are discharged alive but have a subsequent acute care hospital inpatient admission within 30 days of the date of discharge from the CABG hospitalization.	Number of Medicare fee-for-service beneficiaries aged 65 and older who undergo isolated coronary artery bypass grafting (CABG) during the designated 3-year measurement period and are discharged alive.	Outcome	readmit	0	0	Facility	The Society of Thoracic Surgeons	https://p4qm.org/measures/2514	Cardiothoracic Surgery	2514	endorsed	1	0	0	0	0	0
Hospital 30-day, all-cause, unplanned, risk-standardized readmission rate (RSRR) following coronary artery bypass graft (CABG) surgery	The measure estimates a hospital-level risk-standardized readmission rate (RSRR), defined as unplanned readmission for any cause within 30-days from the date of discharge for a qualifying index CABG procedure, in patients 65 years and older. An index admission is the hospitalization for a qualifying isolated CABG procedure considered for the readmission outcome.	The outcome for this measure is 30-day readmissions. We define readmission as an inpatient acute care admission for any cause, with the exception of certain planned readmissions, within 30 days from the date of discharge from the index admission for an isolated CABG surgery in patients 65 and older. If a patient has more than one unplanned admission (for any reason) within 30 days after discharge…	The cohort includes admissions for patients who are age 65 and older with a qualifying isolated CABG procedure and complete claims history for the 12 months prior to the index admission.	Outcome	readmit	0	0	Facility	Centers for Medicare & Medicaid Services	https://www.cms.gov/Medicare/Medicare-Fee-for-Service-Payment/AcuteInpatientPPS/Readmissions-Reduction-Program https://p4qm.org/measures/2515	Cardiothoracic Surgery	2515	endorsed	1	0	0	0	0	0
Hospital 30-day, all-cause, risk-standardized mortality rate (RSMR) following coronary artery bypass graft (CABG) surgery	The measure estimates a hospital-level RSMR for patients 18 years and older discharged from the hospital following a qualifying isolated CABG procedure. Mortality is defined as death from any cause within 30 days of the procedure date of an index CABG admission. An index CABG admission is the hospitalization for a qualifying isolated CABG procedure considered for the mortality outcome. The measur…	The outcome for this measure is 30-day all-cause mortality. Mortality is defined as death for any reason within 30 days of the procedure date from the index admission for patients discharged from the hospital after undergoing isolated CABG surgery.	The outcome for this measure is 30-day all-cause mortality. Mortality is defined as death for any reason within 30 days of the procedure date from the index admission for patients discharged from the hospital after undergoing isolated CABG surgery.	Outcome	mortality	0	0	Facility	Centers for Medicare & Medicaid Services	https://p4qm.org/measures/2558	Cardiothoracic Surgery	2558	endorsed	1	0	0	0	0	0
STS Aortic Valve Replacement (AVR) Composite Score	STS AVR Composite Score comprises two domains consisting of six measures: Domain 1) Absence of Operative Mortality – Proportion of patients (risk-adjusted) who do not experience operative mortality. Operative mortality is defined as death during the same hospitalization as surgery or after discharge but within 30 days of the procedure; and Domain 2) Absence of Major Morbidity – Proportion of pati…			Composite (Outcome)	mortality/comp	0	1	Clinician / Facility	The Society of Thoracic Surgeons	https://p4qm.org/measures/2561	Cardiothoracic Surgery	2561	endorsed	1	0	0	0	0	0
STS Aortic Valve Replacement (AVR) + Coronary Artery Bypass Graft (CABG) Composite Score	The STS AVR+CABG Composite Score comprises two domains consisting of six measures: Domain 1) Absence of Operative Mortality – Proportion of patients (risk-adjusted) who do not experience operative mortality. Operative mortality is defined as death during the same hospitalization as surgery or after discharge but within 30 days of the procedure; and Domain 2) Absence of Major Morbidity – Proportio…			Composite (Outcome)	mortality/comp	0	1	Clinician / Facility	The Society of Thoracic Surgeons	https://p4qm.org/measures/2563	Cardiothoracic Surgery	2563	endorsed	1	0	0	0	0	0
Optimal End Stage Renal Disease (ESRD) Starts	Optimal End Stage Renal Disease (ESRD) Starts is the percentage of new adult ESRD patients during the measurement period who experience a planned start of renal replacement therapy by receiving a preemptive kidney transplant, by initiating home dialysis, or by initiating outpatient in-center hemodialysis via arteriovenous fistula or arteriovenous graft.	The number of new ESRD patients age 18 and over who initiate outpatient renal replacement therapy in the twelve month measurement period with an optimal ESRD therapy (specific optimal ESRD therapies are defined in section S.6).	The number of patients age 18 and over who receive a preemptive kidney transplant or initiate long-term dialysis therapy (do not recover kidney function by 90 days) for the first time in the twelve month measurement period	Process	procedure	0	0	Clinician	The Permanente Federation	https://p4qm.org/measures/2594	Transplant	2594	endorsed	0	1	0	0	0	0
Functional Outcome Assessment	Percentage of visits for patients aged 18 years and older with documentation of a current functional outcome assessment using a standardized functional outcome assessment tool on the date of the encounter AND documentation of a care plan based on identified functional outcome deficiencies on the date of the identified deficiencies	Patients with a documented current functional outcome assessment using a standardized tool AND a documented care plan based on the identified functional outcome deficiencies	All visits for patients aged 18 years and older	Process	measurement	0	0	Clinician	Centers for Medicare & Medicaid Services	https://p4qm.org/measures/2624	Musculoskeletal	2624	removed	0	0	1	0	0	0
Average change in functional status following lumbar spine fusion surgery	For patients age 18 and older undergoing lumbar spine fusion surgery, the average change from pre-operative functional status to one year (nine to fifteen months) post-operative functional status using the Oswestry Disability Index (ODI version 2.1a) patient reported outcome tool.	There is not a traditional numerator for this measure; the measure is calculating the average change in functional status score from pre-operative to post-operative functional status score. The measure is NOT aiming for a numerator target value for a post-operative ODI score.	Adult patients age and older (no upper age limit) who undergo a lumbar spine fusion procedure during a calendar year performance period (e.g. dates of procedure occurring between 1/1/2013 and 12/31/2013) AND have a completed pre-operative and post-operative ODI patient reported outcome assessments.	Patient Reported Outcome	function	1	0	Clinician	MN Community Measurement	https://p4qm.org/measures/2643	Orthopaedic surgery	2643	removed	0	1	1	0	0	0
Average change in functional status following total knee replacement surgery	For patients age 18 and older undergoing total knee replacement surgery, the average change from pre-operative functional status to one year (nine to fifteen months) post-operative functional status using the Oxford Knee Score (OKS) patient reported outcome tool.	There is not a traditional numerator for this measure; the measure is calculating the average change in functional status score from pre-operative to post-operative functional status score. The measure is NOT aiming for a numerator target value for a post-operative OKS score.	Adult patients age and older (no upper age limit) who undergo a primary or revision total knee replacement procedure during a calendar year performance period (e.g. dates of procedure occurring between 1/1/2013 and 12/31/2013) AND have a completed pre-operative and post-operative OKS patient reported outcome assessments.	Patient Reported Outcome	function	1	0	Clinician	MN Community Measurement	https://p4qm.org/measures/2653	Orthopaedic surgery	2653	removed	0	1	1	0	0	0
Preoperative evaluation for stress urinary incontinence prior to hysterectomy for pelvic organ prolapse	Percentage of women undergoing hysterectomy for pelvic organ prolapse who have preoperative evaluation for stress urinary incontinence.	Number of women undergoing hysterectomy for pelvic organ prolapse who had preoperative evaluation for stress urinary incontinence.	All women undergoing hysterectomy (identified by CPT codes) for the indication of pelvic organ prolapse (identified by supporting ICD9 codes).	Process	preop	0	0	Clinician	American Urogynoecologic Society	https://p4qm.org/measures/2677	Genitourinary	2677	removed	1	0	0	0	1	0
Perioperative Temperature Management	Percentage of patients, regardless of age, who undergo surgical or therapeutic procedures under general or neuraxial anesthesia of 60 minutes duration or longer for whom at least one body temperature greater than or equal to 35.5 degrees Celsius (or 95.9 degrees Fahrenheit) was achieved within the 30 minutes immediately before or the 15 minutes immediately after anesthesia end time	Patients for whom at least one body temperature greater than or equal to 35.5 degrees Celsius (or 95.9 degrees Fahrenheit) was achieved within the 30 minutes immediately before or the 15 minutes immediately after anesthesia end time.	All patients, regardless of age, who undergo surgical or therapeutic procedures under general or neuraxial anesthesia of 60 minutes duration or longer.	Outcome	procedure	0	0	Clinician	American Society of Anesthesiologits	https://p4qm.org/measures/2681	Anesthesiology	2681	removed	1	0	0	1	1	0
Risk-Adjusted Operative Mortality for Pediatric and Congenital Heart Surgery	Risk-adjusted percent of patients undergoing index pediatric and/or congenital heart surgery who die, including both 1) all deaths occurring during the hospitalization in which the procedure was performed, even if after 30 days (including patients transferred to other acute care facilities), and 2) those deaths occurring after discharge from the hospital, but within 30 days of the procedure	Number of patients undergoing index pediatric and/or congenital heart surgery who die, including both 1) all deaths occurring during the hospitalization in which the procedure was performed, even if after 30 days (including patients transferred to other acute care facilities), and 2) those deaths occurring after discharge from the hospital, but within 30 days of the procedure	All patients undergoing index pediatric and/or congenital heart surgery	Outcome	mortality	0	0	Clinician	The Society of Thoracic Surgeons	https://p4qm.org/measures/2683	Cardiothoracic Surgery	2683	endorsed	1	0	0	0	0	0
Hospital Visits after Hospital Outpatient Surgery	Facility-level risk-standardized rate of acute, unplanned hospital visits within 7 days of a procedure performed at a hospital outpatient department (HOPD) among Medicare Fee-For-Service (FFS) patients aged 65 years and older. An unplanned hospital visit is defined as an emergency department (ED) visit, observation stay, or unplanned inpatient admission.	The outcome is all-cause, unplanned hospital visits, defined as 1) an inpatient admission directly after the surgery or 2) an unplanned hospital visit (emergency department [ED] visit, observation stay, or unplanned inpatient admission) occurring after discharge and within 7 days of the surgical procedure.	Outpatient same-day surgeries performed at HOPDs for Medicare FFS patients aged 65 years and older.	Outcome	readmit	0	0	Facility	Centers for Medicare & Medicaid Services	https://p4qm.org/measures/2687	Multispecialty	2687	endorsed	1	0	0	0	0	0
Perioperative Hemorrhage or Hematoma Rate (PSI 09)	Perioperative hemorrhage or hematoma cases involving a procedure to treat the hemorrhage or hematoma, following surgery per 1,000 surgical discharges for patients ages 18 years and older. Excludes cases with a diagnosis of coagulation disorder; cases with a principal diagnosis of perioperative hemorrhage or hematoma; cases with a secondary diagnosis of perioperative hemorrhage or hematoma present…	Discharges, among cases meeting the inclusion and exclusion rules for the denominator, with: • any secondary ICD-9-CM or ICD-10-CM diagnosis codes for perioperative hemorrhage or hematoma and any-listed ICD-9-CM or ICD-10-PCS procedure codes for treatment of hemorrhage or hematoma	Surgical discharges, for patients ages 18 years and older, with any-listed ICD-9-CM or ICD-10-PCS procedure codes for an operating room procedure. Surgical discharges are defined by specific MS-DRG codes.	Outcome	comp	0	0	Facility	Agency for Healthcare Research and Quality	https://p4qm.org/measures/2909	Surgery	2909	removed	1	0	0	0	0	0
Informed, Patient Centered (IPC) Hip and Knee Replacement Surgery	The measure is derived from patient responses to the Hip or Knee Decision Quality Instruments. Participants who have a passing knowledge score (60% or higher) and a clear preference for surgery are considered to have met the criteria for an informed, patient-centered decision. The target population is adult patients who had a primary hip or knee replacement surgery for treatment of hip or knee os…	The numerator is the number of respondents who have an adequate knowledge score (60% or greater) and a clear preference for surgery.	The denominator includes the number of respondents from the target population who have undergone primary knee or hip replacement surgery for treatment of knee or hip osteoarthritis.	Patient Reported Outcome	SDM	1	0	Clinician	Massachusetts General Hospital	https://p4qm.org/measures/2958	Orthopaedic surgery	2958	endorsed	0	0	1	0	0	0
Shared Decision Making Process	This measure assesses the extent to which health care providers actually involve patients in a decision-making process when there is more than one reasonable option. This proposal is to focus on patients who have undergone any one of 7 common, important surgical procedures: total replacement of the knee or hip, lower back surgery for spinal stenosis of herniated disc, radical prostatectomy for pr…	Patient answers to four questions about whether not 4 essential elements of shared decision making (laying out options, discussing the reasons to have the intervention and not to have the intervention, and asking for patient input) were part of the interactions with providers when the decision was made to have the procedure.	All responding patients who have undergone one of the following 7 surgical procedures: back surgery for a herniated disc; back surgery for spinal stenosis; knee replacement for osteoarthritis of the knee; hip replacement for osteoarthritis of the hip; radical prostatectomy for prostate cancer; percutaneous coronary intervention (PCI) for stable angina, and mastectomy for early stage breast cancer.	Patient Reported Outcome	SDM	1	0	Clinician	Massachusetts General Hospital	https://p4qm.org/measures/2962	Multispecialty	2962	endorsed	0	0	1	0	0	0
Ambulatory Breast Procedure Surgical Site Infection (SSI) Outcome Measure	This measure is for the risk-adjusted Standardized Infection Ratio (SIR) for all Surgical Site Infections (SSI) following breast procedures conducted at ambulatory surgery centers (ASCs) among adult patients (ages 18 - 108 years) and reported to the Centers for Disease Control and Prevention (CDC) National Healthcare Safety Network (NHSN). The measure compares the reported number of surgical site…	Surgical site infections (SSIs) during the 30-day (superficial SSI) and 90-day (deep and organ/space SSI) postoperative periods following breast procedures in Ambulatory Surgery Centers.	Breast procedures, as specified by the operative codes that comprise the breast procedure category of the NHSN Patient Safety Component Protocol, performed at ambulatory surgery centers.	Outcome	complications	0	0	Facility	Centers for Disease Control and Prevention	https://p4qm.org/measures/3025	Breast Surgery	3025	endorsed	1	0	0	0	0	0
STS Individual Surgeon Composite Measure for Adult Cardiac Surgery	The STS Individual Surgeon Composite Measure for Adult Cardiac Surgery includes five major procedures (isolated CABG, isolated AVR, AVR+CABG, MVRR, MVRR+CABG) and comprises the following two domains: Domain 1 – Risk-Adjusted Operative Mortality Operative mortality is defined as death before hospital discharge or within 30 days of the operation. Domain 2 – Risk-Adjusted Major Morbidity Major morbi…			Composite (Outcome)	mortality/comp	0	1	Clinician	The Society of Thoracic Surgeons	https://p4qm.org/measures/3030	Cardiothoracic Surgery	3030	endorsed	1	0	0	0	0	0
STS Mitral Valve Repair/Replacement (MVRR) Composite Score	The STS Mitral Valve Repair/Replacement (MVRR) Composite Score measures surgical performance for isolated MVRR with or without concomitant tricuspid valve repair (TVr), surgical ablation for atrial fibrillation (AF), or repair of atrial septal defect (ASD). To assess overall quality, the STS MVRR Composite Score comprises two domains consisting of six measures: Domain 1 – Absence of Operative Mor…			Composite (Outcome)	mortality/comp	0	1	Clinician / Facility	The Society of Thoracic Surgeons	https://p4qm.org/measures/3031	Cardiothoracic Surgery	3031	endorsed	1	0	0	0	0	0
STS Mitral Valve Repair/Replacement (MVRR) + Coronary Artery Bypass Graft (CABG) Composite Score	The STS Mitral Valve Repair/Replacement (MVRR) + Coronary Artery Bypass Graft (CABG) Composite Score measures surgical performance for MVRR + CABG with or without concomitant Atrial Septal Defect (ASD) and Patient Foramen Ovale (PFO) closures, tricuspid valve repair (TVr), or surgical ablation for atrial fibrillation (AF). To assess overall quality, the STS MVRR +CABG Composite Score comprises tw…			Composite (Outcome)	mortality/comp	0	1	Clinician / Facility	The Society of Thoracic Surgeons	https://p4qm.org/measures/3032	Cardiothoracic Surgery	3032	endorsed	1	0	0	0	0	0
CollaboRATE Shared Decision Making Score	CollaboRATE is a patient-reported measure of shared decision making which contains three brief questions that patients, their parents, or their representatives complete following a clinical encounter. The CollaboRATE measure provides a performance score representing the percentage of adults 18 and older who experience a high level of shared decision making. The measure was developed to be generic…	Shared decision making; top-box scores represent the proportion of patients perceiving a high level of shared decision-making.	All patients who complete the three CollaboRATE items.	Patient Reported Outcome	SDM	1	0	Clinician	The Dartmouth Institute for Health Policy & Clinical Practice	https://p4qm.org/measures/3227	Multispecialty	3227	endorsed	0	0	1	0	0	0
STS Lobectomy for Lung Cancer Composite Score	The STS Lobectomy Composite Score comprises two domains: 1. Operative Mortality (death during the same hospitalization as surgery or within 30 days of the procedure) 2. Presence of at least one of these major complications: pneumonia, acute respiratory distress syndrome, bronchopleural fistula, pulmonary embolus, initial ventilator support greater than 48 hours, reintubation/respiratory failure, …	1. Operative Mortality (death during the same hospitalization as surgery or within 30 days of the procedure) 2. Presence of at least one of these major complications: pneumonia, acute respiratory distress syndrome, bronchopleural fistula, pulmonary embolus, initial ventilator support greater than 48 hours, reintubation/respiratory failure, tracheostomy, myocardial infarction, or unexpected return…	Number of patients greater than or equal to 18 years of age undergoing elective lobectomy for lung cancer.	Composite (Outcome)	mortality/comp	0	1	Facility	The Society of Thoracic Surgeons	https://p4qm.org/measures/3294	Cardiothoracic Surgery	3294	endorsed	1	0	0	0	0	0
Facility-Level 7-Day Hospital Visits after General Surgery Procedures Performed at Ambulatory Surgical Centers	Facility-level risk-standardized ratio of acute, unplanned hospital visits within 7 days of a general surgery procedure performed at an ambulatory surgical center (ASC) among Medicare Fee-For-Service (FFS) patients aged 65 years and older. An unplanned hospital visit is defined as an emergency department (ED) visit, observation stay, or unplanned inpatient admission.	The outcome being measured is acute, unplanned hospital visits (ED visit, observation stay, or unplanned inpatient admission) occurring within 7 days of a general surgery procedure performed at an ASC.	The target population for this measure is Medicare FFS patients aged 65 years and older, undergoing outpatient general surgery procedures in ASCs.	Outcome	readmit	0	0	Facility	Centers for Medicare & Medicaid Services	https://p4qm.org/measures/3357	General Surgery	3357	endorsed	1	0	0	0	0	0
Facility-Level 7-Day Hospital Visits after Urology Ambulatory Surgical Center Procedures	Facility-level risk-standardized rate of acute, unplanned hospital visits within 7 days of a urology procedure performed at an ambulatory surgical center (ASC) among Medicare Fee-For-Service (FFS) patients aged 65 years and older. An unplanned hospital visit is defined as an emergency department (ED) visit, observation stay, or unplanned inpatient admission	The outcome is acute, unplanned hospital visits (ED visit, observation stay, or unplanned inpatient admission) occurring within 7 days of a urology procedure performed at an ASC.	The target population for this measure is Medicare FFS patients age 65 years and older, who have undergone a urology procedure in ASCs.	Outcome	readmit	0	0	Facility	Centers for Medicare & Medicaid Services	https://p4qm.org/measures/3366 chrome-extension://efaidnbmnnnibpcajpcglclefindmkaj/https://www.cms.gov/Medicare/Quality-Initiatives-Patient-Assessment-Instruments/HospitalQualityInits/Downloads/Version-10_Hospital-Visits_Urology-ASC-Procedures_Measure-Technical-Report_052017.pdf	Urology	3366	endorsed	1	0	0	0	0	0
Functional Status Change for Patients with Neck Impairments	This is a patient-reported outcome performance measure (PRO-PM) consisting of a patient-reported outcome measure (PROM) of risk-adjusted change in functional status (FS) for patients aged 14 years and older with neck impairments. The change in FS is assessed using the Neck FS PROM. The measure is adjusted to patient characteristics known to be associated with FS outcomes (risk adjusted) and used …	The numerator is based on residual scores (actual change scores - predicted change after risk adjustment) of patients receiving care for neck impairments and who: a) completed the Neck PRO-PM at admission and at the end of the episode of care; and b) were discharged from care.	All patients 14 years and older with a neck impairment who have initiated an episode of care and completed the neck functional status PROM at admission and discharge.	Patient Reported Outcome	function	1	0	Clinician / Facility	Focus on Therapeautic Outcomes	https://p4qm.org/measures/3461	Orthopaedic surgery	3461	endorsed	0	1	0	0	0	0
Hospital Visits after Orthopedic Ambulatory Surgical Center Procedures	Facility-level risk-standardized rate of acute, unplanned hospital visits within 7 days of an orthopedic procedure performed at an ambulatory surgical center (ASC) among Medicare fee-for-service (FFS) patients aged 65 years and older. An unplanned hospital visit is defined as an emergency department (ED) visit, observation stay, or unplanned inpatient admissio	The outcome being measured is acute, unplanned hospital visits (ED visit, observation stay, or unplanned inpatient admission) occurring within 7 days of an orthopedic procedure performed at an ASC	The target population for this measure is Medicare FFS patients aged 65 years and older who have undergone an orthopedic procedure at an ASC.	Outcome	readmit	0	0	Facility	Centers for Medicare & Medicaid Services	chrome-extension://efaidnbmnnnibpcajpcglclefindmkaj/https://www.cms.gov/Medicare/Quality-Initiatives-Patient-Assessment-Instruments/HospitalQualityInits/Downloads/Version-10_Hospital-Visits_Orthopedic-ASC-Procedures_Measure-Technical-Report_052017.pdf https://p4qm.org/measures/3470	Orthopaedic surgery	3470	endorsed	1	0	0	0	0	0
Hospital-level, risk-standardized payment associated with a 90-day episode of care for elective primary total hip and/or total knee arthroplasty (THA/TKA)	This measure estimates hospital-level, risk-standardized payments for an elective primary total THA/TKA episode of care, starting with an inpatient admission to a short-term acute care facility and extending 90 days post admission for Medicare fee-for-service (FFS) patients who are 65 years of age or older.			Cost	cost	0	0	Facility	Centers for Medicare & Medicaid Services	https://p4qm.org/measures/3474	Orthopaedic surgery	3474	removed	0	0	0	0	0	1
Risk-standardized complication rate (RSCR) following elective primary total hip arthroplasty (THA) and/or total knee arthroplasty (TKA) for Merit-based Incentive Payment System (MIPS) Eligible Clinicians and Eligible Clinician Groups	This measure is a re-specified version of the measure, “Hospital-level risk-standardized complication rate (RSCR) following elective primary total hip arthroplasty (THA) and/or total knee arthroplasty (TKA)” (NQF 1550), which was developed for patients 65 years and older using Medicare claims data. This re-specified measure attributes outcomes to MIPS participating Eligible Clinicians and/or Elig…	The outcome for this measure is any complication occurring during the index admission (not coded present on arrival) to 90 days post-date of the index admission. Complications other than mortality are counted in the measure only if they occur during the index hospital admission or during a readmission. This outcome is identical to that of the original hospital measure. Additional details are prov…	The target population for the measure includes admissions for Medicare FFS beneficiaries who are at least 65 years of age who have undergone elective primary THA and/or TKA procedures	Outcome	complications	0	0	Clinician	Centers for Medicare & Medicaid Services	https://p4qm.org/measures/3493	Orthopaedic surgery	3493	endorsed	1	0	0	0	0	0
Hospital 90-Day, All-Cause, Risk-Standardized Mortality Rate (RSMR) Following Coronary Artery Bypass Graft (CABG) Surgery	This measure estimates a hospital-level, risk-standardized mortality rate (RSMR) for patients 65 years and older discharged from the hospital following a qualifying isolated CABG procedure. Mortality is defined as death from any cause within 90 days of the procedure date of an index CABG admission. The measure was developed using Medicare Fee-for-Service (FFS) patients 65 years and older. An inde…	The outcome for this measure is 90-day all-cause mortality. Mortality is defined as death for any reason within 90 days of the procedure date from the index admission for patients 65 and older discharged from the hospital after undergoing isolated CABG surgery.	This claims-based measure can be used in the patient cohort aged 65 years or older. The cohort includes admissions for patients who receive a qualifying isolated CABG procedure (see the attached Data Dictionary) and with a complete claims history for the 12 months prior to admission. CMS publicly reports this measure for those patients 65 years or older who are Medicare FFS beneficiaries admitted…	Outcome	mortality	0	0	Facility	Centers for Medicare & Medicaid Services	https://p4qm.org/measures/3494	Cardiothoracic Surgery	3494	endorsed	1	0	0	0	0	0
Routine Cataract Removal with Intraocular Lens (IOL) Implantation	The Routine Cataract Removal with Intraocular Lens (IOL) Implantation cost measure evaluates clinicians’ risk-adjusted cost to Medicare for beneficiaries who receive this procedure. The cost measure score is a clinician’s average risk-adjusted cost for the episode group averaged across all episodes attributed to the clinician. This procedural measure includes costs of services that are clinically…	The Routine Cataract Removal with Intraocular Lens (IOL) Implantation cost measure evaluates clinicians’ risk-adjusted cost to Medicare for beneficiaries who receive this procedure.		Cost	cost	0	0	Clinician	Centers for Medicare & Medicaid Services	https://p4qm.org/measures/3509	Ophthalmologic Surgery	3509	endorsed	0	0	0	0	1	0
Knee Arthroplasty	The Knee Arthroplasty cost measure evaluates clinicians’ risk-adjusted cost to Medicare for beneficiaries who receive this procedure. The cost measure score is a clinician’s average risk-adjusted cost for the episode group averaged across all episodes attributed to the clinician. This procedural measure includes costs of services that are clinically related to the attributed clinician’s role in m…			Cost	cost	0	0	Clinician	Centers for Medicare & Medicaid Services	https://p4qm.org/measures/3512	Orthopaedic surgery	3512	endorsed	0	0	0	0	1	0
30 Day All-cause Risk Standardized Mortality Odds Ratio following Transcatheter Aortic Valve Replacement (TAVR).	This measure estimates hospital risk standardized odds ratio for death from all causes within 30 days following transcatheter aortic valve replacement. The measure uses clinical data available in the STS/ACC TVT Registry for risk adjustment. For the purpose of development and testing, the measure used site-reported 30-day follow-up data contained in the STS/ACC TVT Registry.	The outcome of this measure is all-cause death within 30 days following a transcatheter aortic valve replacement (TAVR).	The target population for the outcome is for individuals who have undergone transcatheter aortic valve replacement.	Outcome	mortality	0	0	Facility	American College of Cardiology	https://p4qm.org/measures/3534	Cardiothoracic Surgery	3534	endorsed	0	1	0	0	0	0
Hospital-Level, Risk-Standardized Patient-Reported Outcomes Following Elective Primary Total Hip and/or Total Knee Arthroplasty (THA/TKA)	This patient-reported outcome-based performance measure will estimate a hospital-level, risk-standardized improvement rate (RSIR) following elective primary THA/TKA for Medicare fee-for-service (FFS) patients 65 years of age and older. Improvement will be calculated with patient-reported outcome data collected prior to and following the elective procedure. The preoperative data collection timefra…	The numerator is the risk-standardized proportion of patients undergoing an elective primary THA or TKA who meet or exceed an a priori, patient-defined substantial clinical benefit (SCB) threshold of improvement between preoperative and postoperative assessments on joint-specific patient-reported outcome measure (PROM) surveys. SCB improvement is defined as follows: - For THA patients, an increas…	The cohort (target population) includes, Medicare fee-for-service (FFS) patients 65 years of age and older undergoing elective primary THA/TKA procedures, excluding patients with hip fractures, pelvic fractures and revision THAs/TKAs.	Patient Reported Outcome	function	1	0	Facility	Centers for Medicare & Medicaid Services	https://p4qm.org/measures/3559	Orthopaedic surgery	3559	endorsed	0	1	0	0	0	0
Non-Emergent Coronary Artery Bypass Graft (CABG) Measure	The Non-Emergent CABG episode-based cost measure evaluates a clinician’s risk-adjusted cost to Medicare for patients who undergo a CABG procedure during the performance period. The measure score is the clinician’s risk-adjusted cost for the episode group averaged across all episodes attributed to the clinician. This procedural measure includes costs of services that are clinically related to the …			Cost	cost	0	0	Clinician	Centers for Medicare & Medicaid Services	https://p4qm.org/measures/3625	Cardiothoracic Surgery	3625	endorsed	0	0	0	0	1	0
Lumbar Spine Fusion for Degenerative Disease, 1-3 Levels Measure	The Lumbar Spine Fusion for Degenerative Disease, 1-3 Levels episode-based cost measure evaluates a clinician’s risk-adjusted cost to Medicare for patients who undergo surgery for lumbar spine fusion during the performance period. The measure score is the clinician’s risk-adjusted cost for the episode group averaged across all episodes attributed to the clinician. This procedural measure includes…			Cost	cost	0	0	Clinician	Centers for Medicare & Medicaid Services	https://p4qm.org/measures/3626	Orthopaedic surgery	3626	endorsed	0	0	0	0	1	0
Clinician-Level and Clinician Group-Level Total Hip Arthroplasty and/or Total Knee Arthroplasty (THA and TKA) Patient-Reported Outcome-Based Performance Measure (PRO-PM)	This patient-reported outcome-based performance measure uses the same measure specifications as the NQF-endorsed (NQF # 3559) hospital-level risk-standardized improvement rate (RSIR) following elective primary THA/TKA with the following exception: this measure attributes the outcome to a clinician or clinician group. Specifically, this measure will estimate a clinician-level and/or a clinician gr…	The numerator is the risk-standardized proportion of patients undergoing an elective primary THA or TKA who experience a 22 point or 20 point or more improvement, for hip replacement and knee replacement patients respectively between preoperative and postoperative assessments on joint-specific patient-reported outcome measures (PROMs). The patient-level improvement thresholds are an a priori, pat…	The cohort (target population) includes Medicare fee-for-service (FFS) patients 65 years of age and older undergoing elective primary THA/TKA procedures. The cohort does not include patients with hip fractures, pelvic fractures, revision THAs/TKAs, and bone metastases. The rationale for each is outlined below:Facture of the pelvis or lower limbs coded in the principal or secondary discharge diagn…	Patient Reported Outcome	function	1	0	Clinician	Centers for Medicare & Medicaid Services	https://p4qm.org/measures/3639	Orthopaedic surgery	3639	endorsed	0	1	0	0	0	0
Thirty-day Risk-Standardized Death Rate among Surgical Inpatients with Complications (Failure-to-Rescue)	Percentage of surgical inpatients who experienced a complication and then died within 30-days from the date of their first “operating room” procedure. Failure-to-rescue is defined as the probability of death given a postoperative complication.	Number of verified deaths (STUS_CD=20) within 30 days from the date of the first eligible operating room procedure (Table 1), regardless of site of death, among discharges meeting the inclusion and exclusion rules for the denominator. This measure uses submitted claims data and vital status data from the Medicare Beneficiary Summary File (or equivalent resources, such as a Vital Status File) to c…	Patients aged 18 years and older admitted for certain procedures in the General Surgery, Orthopedic, or Cardiovascular Medicare Severity Diagnosis Related Groups (MS-DRGs) who were enrolled in the Medicare program and had a documented complication that was not present on admission. Documented complications include: cardiac events, congestive heart failure, hypotension or shock or hypovolemia, pul…	Outcome	mortailty	0	0	Facility	Centers for Medicare & Medicaid Services	https://p4qm.org/measures/4125	Multispecialty	4125	endorsed	1	0	0	0	0	0
Patient Understanding of Key Information Related to Recovery After a Facility-Based Outpatient Procedure or Surgery, Patient Reported Outcome-Based Performance Measure	This measure assesses how well facilities provide clear, personalized discharge instructions to patients aged 18 years or older who had a surgery or procedure at an outpatient facility. It uses a 9-item survey to obtain patient’s feedback on 3 domains: applicability; medications; and daily activities. Facility scores are calculated by averaging the individual patient scores for each facility. Ind…	The numerator is the sum of all individual scores a facility received from eligible respondents. An individual score is calculated for each respondent by taking the sum of items for which the respondent gave the most positive response (“Yes” or “Very Clear”) and dividing by the number of items the respondent deemed applicable to their procedure or surgery. Applicable items are calculated by subtr…	The denominator is the total number of eligible respondents for the facility. Respondents are eligible if they are 18 years or older, had a procedure or surgery, and were discharged alive with a stay less than two midnights.	Patient Reported Outcome	Patient education	1	0	Facility	Centers for Medicare & Medicaid Services	https://p4qm.org/measures/4210	Multispecialty	4210	endorsed	0	1	1	0	0	0

## Sheet: Acronyms
AAA	Abdominal Aortic Aneurysm
ACS-NSQIP	American College Of Surgeons National Surgical Quality Improvement Program
ADRS	Acute Respiratory Distress Syndrome
AF	Atrial Fibrillation
ARM	Adjusted Ranking Metric
ASC	Ambulatory Surgery Center
ASD	Atrial Septal Defect
AVR	Aortic Valve Replacement
CABG	Coronary Artery Bypass Graft
CAHPS	Consumer Assessment Of Healthcare Providers And Systems
CAS	Carotid Angioplasty And Stent
CAT	Computer Adaptive Test
CBE	Concensus-Based Enitity
CCTA	Computed Coronary Tomography Angiography
CDC	Centers For Disease Control And Prevention
CEA	Carotid Endarterectomy
CKD	Chronic Kidney Disease
CPT	Common Procedural Terminology
CR/SP	Cardiac Rehabilitation/Secondary Prevention
CSF	Cerebrospinal Fluid
CVA	Cerebrovascular Accident
CVS	Cardiac Valve Surgery
DIP	Deep Incisional Primary
DRG	Diagnosis Related Group
ED	Emergency Department
ESRD	End-Stage Renal Disease
ESRD	End Stage Renal Disease
ETG	Episode Treatment Groups
EVAR	Elective Endovascular Repair
FFS	Fee-For-Service
FS	Functional Status
FTR	Failure To Rescue
GCS	Graduated Compression Stockings
HOD	Hospital Outpatient Department
HOOS	Hip Dysfunction And Osteoarthritis Outcome Score For Joint Replacement
ICD	International Classification Of Diseases
IMA	Internal Mammary Artery
IOP	Intraocular Pressure
IPC	Intermittent Pneumatic Compression Devices
IQI	Inpatient Quality Indicators
IV	Intravenous
KOOS	Knee Dysfunction And Osteoarthritis Outcome Score For Joint Replacement
LDUH	Low-Dose Unfractionated Heparin
LEB	Lower Extremity Bypass
LEPF	Lower Extremity Physical Function
LMWH2	Low Molecular Weight Heparin
MRI	Magnetic Resonance Imaging
MS-DRG	Medicare Severity Diagnosis Related Groups
MV	Mitral Valve
MVRR	Mitral Valve Replacement Or Repair
NHSN	National Health And Safety Network
ODI	Oswestry Disability Index
OKS	Oxford Knee Score
PATOS	Present At Time Of Surgery
PCI	Percutaneous Coronary Intervention
PDI	Pediatric Quality Indicator
PEG	Procedure Episode Group
PFO	Patient Foramen Ovale
POD	Postoperative Day
PROM	Patient-Reported Outcome Measure
PROM-PM	Patient-Reported Outcome Performance Measure
PSI	Patient Safety Indicator
QI	Quality Improvement
RSCR	Risk-Standardized Complication Rate
RSIR	Risk-Standardized Improvement Rate
SIR	Standardized Infection Ratio
SPECT MPI	Single Photon Emission Computed Tomography Myocardial Perfusion Imaging
SSI	Surgical Site Infection
STS	Society Of Thoracic Surgeons
SUI	Stress Urinary Incontinence
TAVR	Transcatheter Aortic Valve Replacement
THA	Total Hip Arthroplasty
TIA	Transient Ischemic Attack
TKA	Total Knee Arthroplasty
TVr	Tricuspid Valve Repair
UTI	Urinary Tract Infection
VATS	Video-Assisted Thoracic Surgery
VFP	Venous Foot Pump
VP	Ventriculoperitoneal
VTE	Venous Thromboembolism
